# Supplementary material for: 4-(4-Pentyl­cyclo­hexyl)phenol
Source: Acta Crystallogr Sect E Struct Rep Online. 2009 Jun 27;65(Pt 7):o1717. doi: 10.1107/S1600536809024027 (PMC2969281; doi:10.1107/S1600536809024027)
Supplement: Supplementary file 1 [file e-65-o1717-sup1.cif]

##############################################################################
###                                                                        ###
###        Electronic paper (Acta Crystallographica Section E)             ###
###                                                                        ###
##############################################################################
#                                                                            #
# This CIF contains the data in a paper accepted for publication in Acta     #
# Crystallographica Section E. It conforms to the requirements of Notes      #
# for Authors for Section E, and has been peer reviewed under the auspices   #
# of the IUCr Commission on Journals.                                        #
#                                                                            #
# Full details of the Crystallographic Information File format               #
# are given in the paper "The Crystallographic Information File (CIF):       #
# a New Standard Archive File for Crystallography" by S. R. Hall, F. H.      #
# Allen and I. D. Brown [Acta Cryst. (1991), A47, 655-685].                  #
#                                                                            #
# The current version of the core CIF dictionary is obtainable from          #
# ftp://ftp.iucr.org/pub/cif_core.dic. The current version number is 2.4.    #
#                                                                            #
# Software is freely available for graphical display of the structure(s) in  #
# this CIF.  For information consult the CIF home page http://www.iucr.org/  #
# cif/home.html                                                              #
#                                                                            #
# This file may be used for bona fide research purposes within the           #
# scientific community so long as proper attribution is given to the journal # 
# article from which it was obtained.                                        #
#                                                                            #
##############################################################################
                                             
data_I
_audit_creation_method     SHELXL97
_chemical_name_systematic
;
4-(4-Pentylcyclohexyl)phenol
;
_chemical_name_common     ?
_chemical_formula_moiety     'C17 H26 O'
_chemical_formula_sum     'C17 H26 O'
_chemical_formula_iupac     'C17 H26 O'
_chemical_formula_weight     246.38
_chemical_melting_point     ?
_symmetry_cell_setting     'Monoclinic'
_symmetry_space_group_name_H-M     'P 21/c'
_symmetry_space_group_name_Hall     '-P 2ybc'
loop_
    _symmetry_equiv_pos_as_xyz
    'x, y, z'
    '-x, y+1/2, -z+1/2'
    '-x, -y, -z'
    'x, -y-1/2, z-1/2'
_cell_length_a     21.002(4)
_cell_length_b     5.3281(11)
_cell_length_c     13.389(3)
_cell_angle_alpha     90.00
_cell_angle_beta     105.87(3)
_cell_angle_gamma     90.00
_cell_volume     1441.2(5)
_cell_formula_units_Z     4
_cell_measurement_reflns_used     3895
_cell_measurement_theta_min     1.58
_cell_measurement_theta_max     27.88
_cell_measurement_temperature     113(2)
_exptl_crystal_description     'block'
_exptl_crystal_colour     'colourless'
_exptl_crystal_size_max     0.24
_exptl_crystal_size_mid     0.20
_exptl_crystal_size_min     0.10
_exptl_crystal_density_diffrn     1.136
_exptl_crystal_density_meas     ?
_exptl_crystal_density_method     'not measured'
_exptl_crystal_F_000     544
_exptl_absorpt_coefficient_mu     0.068
_exptl_absorpt_correction_type     multi-scan
_exptl_absorpt_process_details     '(CrystalClear; Rigaku/MSC, 2005)'
_exptl_absorpt_correction_T_min     0.984
_exptl_absorpt_correction_T_max     0.993
_exptl_special_details
;
;
_diffrn_ambient_temperature     113(2)
_diffrn_radiation_type     MoK\a
_diffrn_radiation_wavelength     0.71073
_diffrn_radiation_source     'rotating anode'
_diffrn_radiation_monochromator     confocal
_diffrn_measurement_device_type     'Rigaku Saturn CCD'
_diffrn_measurement_method     '\w and \f'
_diffrn_detector_area_resol_mean     7.31
_diffrn_reflns_number     10687
_diffrn_reflns_av_R_equivalents     0.0399
_diffrn_reflns_av_sigmaI/netI     0.0374
_diffrn_reflns_theta_min     2.02
_diffrn_reflns_theta_max     25.99
_diffrn_reflns_theta_full     25.99
_diffrn_measured_fraction_theta_max     0.994
_diffrn_measured_fraction_theta_full     0.994
_diffrn_reflns_limit_h_min     -25
_diffrn_reflns_limit_h_max     22
_diffrn_reflns_limit_k_min     -6
_diffrn_reflns_limit_k_max     6
_diffrn_reflns_limit_l_min     -16
_diffrn_reflns_limit_l_max     15
_diffrn_standards_number     0
_diffrn_standards_interval_count     0
_diffrn_standards_interval_time     0
_diffrn_standards_decay_%     0
_refine_special_details
;
Refinement of <i>F</i>^2^ against ALL reflections. The weighted <i>R</i>-factor
<i>wR</i> and goodness of fit <i>S</i> are based on <i>F</i>^2^, conventional
<i>R</i>-factors <i>R</i> are based on <i>F</i>, with <i>F</i> set to zero for
negative <i>F</i>^2^. The threshold expression of <i>F</i>^2^ >
\s(<i>F</i>^2^) is used only for calculating <i>R</i>-factors(gt) <i>etc</i>.
and is not relevant to the choice of reflections for refinement.
<i>R</i>-factors based on <i>F</i>^2^ are statistically about twice as large
as those based on <i>F</i>, and <i>R</i>- factors based on ALL data will be
even larger.
;
_reflns_number_total     2827
_reflns_number_gt     2314
_reflns_threshold_expression     I>2\s(I)
_refine_ls_structure_factor_coef     Fsqd
_refine_ls_matrix_type     full
_refine_ls_R_factor_all     0.0684
_refine_ls_R_factor_gt     0.0564
_refine_ls_wR_factor_gt     0.1405
_refine_ls_wR_factor_ref     0.1505
_refine_ls_goodness_of_fit_ref     1.106
_refine_ls_restrained_S_all     1.105
_refine_ls_number_reflns     2827
_refine_ls_number_parameters     170
_refine_ls_number_restraints     2
_refine_ls_hydrogen_treatment     mixed
_refine_ls_weighting_scheme     calc
_refine_ls_weighting_details
         'calc w=1/[\s^2^(Fo^2^)+(0.0738P)^2^+0.2552P] where P=(Fo^2^+2Fc^2^)/3'
_atom_sites_solution_hydrogens     geom
_atom_sites_solution_primary     direct
_atom_sites_solution_secondary     difmap
_refine_ls_shift/su_max     0.001
_refine_ls_shift/su_mean     0.000
_refine_diff_density_max     0.185
_refine_diff_density_min     -0.246
_refine_ls_extinction_method     none
_refine_ls_extinction_coef     ?
loop_
    _atom_type_symbol
    _atom_type_description
    _atom_type_scat_dispersion_real
    _atom_type_scat_dispersion_imag
    _atom_type_scat_source
    'C' 'C' 0.0033 0.0016
                         'International Tables Vol C Tables 4.2.6.8 and 6.1.1.4'
    'H' 'H' 0.0000 0.0000
                         'International Tables Vol C Tables 4.2.6.8 and 6.1.1.4'
    'O' 'O' 0.0106 0.0060
                         'International Tables Vol C Tables 4.2.6.8 and 6.1.1.4'
_computing_data_collection     'CrystalClear (Rigaku/MSC, 2005)'
_computing_cell_refinement     'CrystalClear (Rigaku/MSC, 2005)'
_computing_data_reduction     'CrystalClear (Rigaku/MSC, 2005)'
_computing_structure_solution     'SHELXS97 (Sheldrick, 2008)'
_computing_structure_refinement     'SHELXL97 (Sheldrick, 2008)'
_computing_molecular_graphics     'SHELXTL (Sheldrick, 2008)'
_computing_publication_material     'SHELXTL (Sheldrick, 2008)'
loop_
    _atom_site_type_symbol
    _atom_site_label
    _atom_site_fract_x
    _atom_site_fract_y
    _atom_site_fract_z
    _atom_site_U_iso_or_equiv
    _atom_site_adp_type
    _atom_site_calc_flag
    _atom_site_refinement_flags
    _atom_site_occupancy
    _atom_site_disorder_assembly
    _atom_site_disorder_group
    O O1 0.48580(6) 0.2525(2) 0.02646(9) 0.0245(3) Uani d D 1 . .
    H H1A 0.4889(19) 0.399(5) -0.001(3) 0.037 Uiso d PD 0.50 . .
    H H1B 0.4982(19) 0.107(5) 0.018(3) 0.037 Uiso d PD 0.50 . .
    C C1 0.41419(7) 0.0832(3) 0.23796(11) 0.0186(3) Uani d . 1 . .
    H H1 0.4178 -0.0466 0.2878 0.022 Uiso calc R 1 . .
    C C2 0.45317(7) 0.0725(3) 0.16908(11) 0.0195(3) Uani d . 1 . .
    H H2 0.4833 -0.0621 0.1723 0.023 Uiso calc R 1 . .
    C C3 0.44742(7) 0.2600(3) 0.09596(11) 0.0189(3) Uani d . 1 . .
    C C4 0.40401(7) 0.4582(3) 0.09173(11) 0.0199(4) Uani d . 1 . .
    H H4 0.4006 0.5876 0.0417 0.024 Uiso calc R 1 . .
    C C5 0.36564(7) 0.4663(3) 0.16100(11) 0.0197(4) Uani d . 1 . .
    H H5 0.3357 0.6018 0.1576 0.024 Uiso calc R 1 . .
    C C6 0.36995(7) 0.2801(3) 0.23555(11) 0.0180(3) Uani d . 1 . .
    C C7 0.32602(7) 0.2816(3) 0.30842(11) 0.0183(4) Uani d . 1 . .
    H H7 0.3429 0.1491 0.3621 0.022 Uiso calc R 1 . .
    C C8 0.32710(7) 0.5321(3) 0.36579(11) 0.0205(4) Uani d . 1 . .
    H H8A 0.3729 0.5679 0.4074 0.025 Uiso calc R 1 . .
    H H8B 0.3132 0.6685 0.3142 0.025 Uiso calc R 1 . .
    C C9 0.28151(7) 0.5298(3) 0.43741(11) 0.0211(4) Uani d . 1 . .
    H H9A 0.2820 0.6977 0.4694 0.025 Uiso calc R 1 . .
    H H9B 0.2985 0.4070 0.4939 0.025 Uiso calc R 1 . .
    C C10 0.20997(7) 0.4612(3) 0.37901(11) 0.0196(4) Uani d . 1 . .
    H H10 0.1929 0.5933 0.3253 0.024 Uiso calc R 1 . .
    C C11 0.20944(8) 0.2107(3) 0.32292(12) 0.0215(4) Uani d . 1 . .
    H H11A 0.2240 0.0759 0.3751 0.026 Uiso calc R 1 . .
    H H11B 0.1636 0.1722 0.2820 0.026 Uiso calc R 1 . .
    C C12 0.25437(7) 0.2132(3) 0.25071(12) 0.0208(4) Uani d . 1 . .
    H H12A 0.2372 0.3362 0.1944 0.025 Uiso calc R 1 . .
    H H12B 0.2536 0.0455 0.2186 0.025 Uiso calc R 1 . .
    C C13 0.16400(8) 0.4506(3) 0.44966(12) 0.0227(4) Uani d . 1 . .
    H H13A 0.1214 0.3758 0.4101 0.027 Uiso calc R 1 . .
    H H13B 0.1838 0.3369 0.5084 0.027 Uiso calc R 1 . .
    C C14 0.14968(8) 0.7019(3) 0.49357(12) 0.0238(4) Uani d . 1 . .
    H H14A 0.1917 0.7737 0.5366 0.029 Uiso calc R 1 . .
    H H14B 0.1315 0.8191 0.4354 0.029 Uiso calc R 1 . .
    C C15 0.10106(8) 0.6811(3) 0.55919(12) 0.0258(4) Uani d . 1 . .
    H H15A 0.0596 0.6038 0.5167 0.031 Uiso calc R 1 . .
    H H15B 0.1200 0.5676 0.6184 0.031 Uiso calc R 1 . .
    C C16 0.08453(8) 0.9309(3) 0.60091(13) 0.0273(4) Uani d . 1 . .
    H H16A 0.1262 1.0150 0.6386 0.033 Uiso calc R 1 . .
    H H16B 0.0621 1.0395 0.5417 0.033 Uiso calc R 1 . .
    C C17 0.04046(9) 0.9051(4) 0.67340(14) 0.0402(5) Uani d . 1 . .
    H H17A -0.0006 0.8194 0.6371 0.060 Uiso calc R 1 . .
    H H17B 0.0301 1.0721 0.6953 0.060 Uiso calc R 1 . .
    H H17C 0.0635 0.8071 0.7345 0.060 Uiso calc R 1 . .
loop_
    _atom_site_aniso_label
    _atom_site_aniso_U_11
    _atom_site_aniso_U_22
    _atom_site_aniso_U_33
    _atom_site_aniso_U_12
    _atom_site_aniso_U_13
    _atom_site_aniso_U_23
    O1 0.0299(7) 0.0234(6) 0.0256(7) 0.0001(5) 0.0169(5) -0.0007(5)
    C1 0.0216(8) 0.0165(7) 0.0183(8) -0.0007(6) 0.0064(6) 0.0006(6)
    C2 0.0201(7) 0.0172(7) 0.0217(8) 0.0017(6) 0.0065(6) -0.0008(6)
    C3 0.0194(8) 0.0214(8) 0.0168(8) -0.0025(6) 0.0066(6) -0.0024(6)
    C4 0.0239(8) 0.0181(7) 0.0172(8) -0.0014(6) 0.0051(6) 0.0009(6)
    C5 0.0223(8) 0.0174(7) 0.0196(8) 0.0027(6) 0.0059(6) -0.0005(6)
    C6 0.0194(8) 0.0189(8) 0.0152(8) -0.0010(6) 0.0038(6) -0.0020(6)
    C7 0.0204(8) 0.0183(8) 0.0170(8) 0.0013(6) 0.0063(6) 0.0015(6)
    C8 0.0206(8) 0.0209(8) 0.0205(8) -0.0013(6) 0.0066(6) -0.0026(6)
    C9 0.0226(8) 0.0220(8) 0.0200(8) 0.0013(6) 0.0083(7) -0.0022(6)
    C10 0.0223(8) 0.0192(8) 0.0183(8) 0.0000(6) 0.0074(6) 0.0010(6)
    C11 0.0222(8) 0.0217(8) 0.0218(8) -0.0030(6) 0.0081(7) -0.0015(6)
    C12 0.0237(8) 0.0189(8) 0.0210(8) -0.0009(6) 0.0079(7) -0.0017(6)
    C13 0.0246(8) 0.0229(8) 0.0230(8) -0.0007(6) 0.0105(7) 0.0006(6)
    C14 0.0248(8) 0.0254(9) 0.0240(9) -0.0008(6) 0.0112(7) -0.0006(6)
    C15 0.0282(9) 0.0278(9) 0.0249(9) 0.0001(7) 0.0134(7) 0.0007(7)
    C16 0.0257(9) 0.0326(10) 0.0260(9) -0.0005(7) 0.0112(7) -0.0052(7)
    C17 0.0337(10) 0.0584(13) 0.0346(11) -0.0006(9) 0.0193(9) -0.0108(9)
_geom_special_details
;
All e.s.d.'s (except the e.s.d. in the dihedral angle between two l.s. planes)
are estimated using the full covariance matrix. The cell e.s.d.'s are taken
into account individually in the estimation of e.s.d.'s in distances, angles
and torsion angles; correlations between e.s.d.'s in cell parameters are only
used when they are defined by crystal symmetry. An approximate (isotropic)
treatment of cell e.s.d.'s is used for estimating e.s.d.'s involving l.s.
planes.
;
loop_
    _geom_bond_atom_site_label_1
    _geom_bond_atom_site_label_2
    _geom_bond_site_symmetry_2
    _geom_bond_distance
    _geom_bond_publ_flag
    O1 C3 . 1.3883(17) n
    O1 H1A . 0.87(2) n
    O1 H1B . 0.84(2) ?
    C1 C2 . 1.3918(19) ?
    C1 C6 . 1.396(2) ?
    C1 H1 . 0.9500 ?
    C2 C3 . 1.381(2) ?
    C2 H2 . 0.9500 ?
    C3 C4 . 1.386(2) ?
    C4 C5 . 1.3856(19) ?
    C4 H4 . 0.9500 ?
    C5 C6 . 1.393(2) ?
    C5 H5 . 0.9500 ?
    C6 C7 . 1.5151(19) n
    C7 C12 . 1.536(2) ?
    C7 C8 . 1.5373(19) ?
    C7 H7 . 1.0000 ?
    C8 C9 . 1.5291(19) ?
    C8 H8A . 0.9900 ?
    C8 H8B . 0.9900 ?
    C9 C10 . 1.536(2) ?
    C9 H9A . 0.9900 ?
    C9 H9B . 0.9900 ?
    C10 C13 . 1.5264(19) ?
    C10 C11 . 1.530(2) ?
    C10 H10 . 1.0000 ?
    C11 C12 . 1.5245(19) ?
    C11 H11A . 0.9900 ?
    C11 H11B . 0.9900 ?
    C12 H12A . 0.9900 ?
    C12 H12B . 0.9900 ?
    C13 C14 . 1.525(2) ?
    C13 H13A . 0.9900 ?
    C13 H13B . 0.9900 ?
    C14 C15 . 1.5222(19) ?
    C14 H14A . 0.9900 ?
    C14 H14B . 0.9900 ?
    C15 C16 . 1.520(2) ?
    C15 H15A . 0.9900 ?
    C15 H15B . 0.9900 ?
    C16 C17 . 1.520(2) ?
    C16 H16A . 0.9900 ?
    C16 H16B . 0.9900 ?
    C17 H17A . 0.9800 ?
    C17 H17B . 0.9800 ?
    C17 H17C . 0.9800 ?
loop_
    _geom_angle_atom_site_label_1
    _geom_angle_atom_site_label_2
    _geom_angle_atom_site_label_3
    _geom_angle_site_symmetry_1
    _geom_angle_site_symmetry_3
    _geom_angle
    _geom_angle_publ_flag
    C3 O1 H1A . . 112(3) n
    C3 O1 H1B . . 112(3) ?
    H1A O1 H1B . . 135(4) ?
    C2 C1 C6 . . 121.60(13) ?
    C2 C1 H1 . . 119.2 ?
    C6 C1 H1 . . 119.2 ?
    C3 C2 C1 . . 119.14(13) ?
    C3 C2 H2 . . 120.4 ?
    C1 C2 H2 . . 120.4 ?
    C2 C3 C4 . . 120.62(14) ?
    C2 C3 O1 . . 120.02(13) ?
    C4 C3 O1 . . 119.36(13) ?
    C5 C4 C3 . . 119.51(13) ?
    C5 C4 H4 . . 120.2 ?
    C3 C4 H4 . . 120.2 ?
    C4 C5 C6 . . 121.46(13) ?
    C4 C5 H5 . . 119.3 ?
    C6 C5 H5 . . 119.3 ?
    C5 C6 C1 . . 117.67(13) ?
    C5 C6 C7 . . 121.73(13) ?
    C1 C6 C7 . . 120.52(13) ?
    C6 C7 C12 . . 111.11(11) ?
    C6 C7 C8 . . 113.45(12) n
    C12 C7 C8 . . 109.63(12) ?
    C6 C7 H7 . . 107.5 ?
    C12 C7 H7 . . 107.5 ?
    C8 C7 H7 . . 107.5 ?
    C9 C8 C7 . . 112.35(12) ?
    C9 C8 H8A . . 109.1 ?
    C7 C8 H8A . . 109.1 ?
    C9 C8 H8B . . 109.1 ?
    C7 C8 H8B . . 109.1 ?
    H8A C8 H8B . . 107.9 ?
    C8 C9 C10 . . 112.06(12) ?
    C8 C9 H9A . . 109.2 ?
    C10 C9 H9A . . 109.2 ?
    C8 C9 H9B . . 109.2 ?
    C10 C9 H9B . . 109.2 ?
    H9A C9 H9B . . 107.9 ?
    C13 C10 C11 . . 110.54(12) ?
    C13 C10 C9 . . 112.94(12) ?
    C11 C10 C9 . . 109.41(12) ?
    C13 C10 H10 . . 107.9 ?
    C11 C10 H10 . . 107.9 ?
    C9 C10 H10 . . 107.9 ?
    C12 C11 C10 . . 112.39(12) ?
    C12 C11 H11A . . 109.1 ?
    C10 C11 H11A . . 109.1 ?
    C12 C11 H11B . . 109.1 ?
    C10 C11 H11B . . 109.1 ?
    H11A C11 H11B . . 107.9 ?
    C11 C12 C7 . . 111.98(12) ?
    C11 C12 H12A . . 109.2 ?
    C7 C12 H12A . . 109.2 ?
    C11 C12 H12B . . 109.2 ?
    C7 C12 H12B . . 109.2 ?
    H12A C12 H12B . . 107.9 ?
    C14 C13 C10 . . 115.56(12) ?
    C14 C13 H13A . . 108.4 ?
    C10 C13 H13A . . 108.4 ?
    C14 C13 H13B . . 108.4 ?
    C10 C13 H13B . . 108.4 ?
    H13A C13 H13B . . 107.5 ?
    C15 C14 C13 . . 113.12(13) ?
    C15 C14 H14A . . 109.0 ?
    C13 C14 H14A . . 109.0 ?
    C15 C14 H14B . . 109.0 ?
    C13 C14 H14B . . 109.0 ?
    H14A C14 H14B . . 107.8 ?
    C16 C15 C14 . . 113.88(13) ?
    C16 C15 H15A . . 108.8 ?
    C14 C15 H15A . . 108.8 ?
    C16 C15 H15B . . 108.8 ?
    C14 C15 H15B . . 108.8 ?
    H15A C15 H15B . . 107.7 ?
    C17 C16 C15 . . 113.29(14) ?
    C17 C16 H16A . . 108.9 ?
    C15 C16 H16A . . 108.9 ?
    C17 C16 H16B . . 108.9 ?
    C15 C16 H16B . . 108.9 ?
    H16A C16 H16B . . 107.7 ?
    C16 C17 H17A . . 109.5 ?
    C16 C17 H17B . . 109.5 ?
    H17A C17 H17B . . 109.5 ?
    C16 C17 H17C . . 109.5 ?
    H17A C17 H17C . . 109.5 ?
    H17B C17 H17C . . 109.5 ?
loop_
    _geom_torsion_atom_site_label_1
    _geom_torsion_atom_site_label_2
    _geom_torsion_atom_site_label_3
    _geom_torsion_atom_site_label_4
    _geom_torsion_site_symmetry_1
    _geom_torsion_site_symmetry_2
    _geom_torsion_site_symmetry_3
    _geom_torsion_site_symmetry_4
    _geom_torsion
    _geom_torsion_publ_flag
    C6 C1 C2 C3 . . . . -0.6(2) ?
    C1 C2 C3 C4 . . . . 0.8(2) ?
    C1 C2 C3 O1 . . . . -179.92(12) n
    C2 C3 C4 C5 . . . . -0.7(2) ?
    O1 C3 C4 C5 . . . . -179.99(12) ?
    C3 C4 C5 C6 . . . . 0.4(2) ?
    C4 C5 C6 C1 . . . . -0.3(2) ?
    C4 C5 C6 C7 . . . . -177.26(13) ?
    C2 C1 C6 C5 . . . . 0.4(2) ?
    C2 C1 C6 C7 . . . . 177.41(13) ?
    C5 C6 C7 C12 . . . . 72.10(17) ?
    C1 C6 C7 C12 . . . . -104.78(16) ?
    C5 C6 C7 C8 . . . . -51.96(18) ?
    C1 C6 C7 C8 . . . . 131.16(14) ?
    C6 C7 C8 C9 . . . . 179.08(12) ?
    C12 C7 C8 C9 . . . . 54.21(15) ?
    C7 C8 C9 C10 . . . . -55.74(16) ?
    C8 C9 C10 C13 . . . . 178.39(12) ?
    C8 C9 C10 C11 . . . . 54.80(16) ?
    C13 C10 C11 C12 . . . . 179.57(12) ?
    C9 C10 C11 C12 . . . . -55.45(16) ?
    C10 C11 C12 C7 . . . . 56.67(16) ?
    C6 C7 C12 C11 . . . . 179.35(11) ?
    C8 C7 C12 C11 . . . . -54.44(15) ?
    C11 C10 C13 C14 . . . . -168.57(13) ?
    C9 C10 C13 C14 . . . . 68.48(17) ?
    C10 C13 C14 C15 . . . . 177.28(12) ?
    C13 C14 C15 C16 . . . . -178.21(14) ?
    C14 C15 C16 C17 . . . . -175.27(14) ?
loop_
    _geom_hbond_atom_site_label_D
    _geom_hbond_atom_site_label_H
    _geom_hbond_atom_site_label_A
    _geom_hbond_site_symmetry_A
    _geom_hbond_distance_DH
    _geom_hbond_distance_HA
    _geom_hbond_distance_DA
    _geom_hbond_angle_DHA
    O1 H1B O1 3_655 0.84(2) 2.06(2) 2.886(2) 170(4)
    O1 H1A O1 3_665 0.87(2) 1.99(2) 2.836(2) 165(4)
data_global
_journal_date_recd_electronic     2009-06-19
_journal_date_accepted     2009-06-23
_journal_name_full     'Acta Crystallographica, Section E'
_journal_year     2009
_journal_volume     65
_journal_issue      7
_journal_page_first     o1717
_journal_page_last     o1717
_journal_paper_category     QO
_journal_coeditor_code     HB5011
_publ_contact_author_name     'Dr. He-Fang Wang'
_publ_contact_author_address
;
Chemistry & Biology College
Yantai University
Yantai 264005
People's Republic of China
;
_publ_contact_author_email     whf0618@163.com
_publ_contact_author_fax     ' '
_publ_contact_author_phone     ' '
_publ_section_title
;
4-(4-Pentylcyclohexyl)phenol
;
loop_
    _publ_author_name
    _publ_author_address
    'He-Fang Wang'
;
School of Chemical Engineering and Technology
Hebei University of Technology
Tianjin 300131
People's Republic of China
;
    'Yong Guo'
;
CNOOC Tianjin Research and Design Institute of Chemical Industry
Tianjin 300131
People's Republic of China
;
    'Chang-Qing Jin'
;
School of Chemical Engineering and Technology
Hebei University of Technology
Tianjin 300131
People's Republic of China
;
    'Hong-Bing Le'
;
CNOOC Tianjin Research and Design Institute of Chemical Industry
Tianjin 300131
People's Republic of China
;
