# Supplementary material for: 4-(4-Pentyl­cyclo­hexyl)phenol
Source: Acta Crystallogr Sect E Struct Rep Online. 2009 Jun 27;65(Pt 7):o1717. doi: 10.1107/S1600536809024027 (PMC2969281; doi:10.1107/S1600536809024027)
Supplement: Supplementary file 2 [file e-65-o1717-Isup2.hkl]

# 
# h,k,l, Fc-squared, Fo-squared, sigma(Fo-squared) and status flag 
# 
data_I
_shelx_title ' R81216F1 in P2(1)/c' 
_shelx_refln_list_code          4 
_shelx_F_calc_maximum      130.61 
_exptl_crystal_F_000       544.00 
_reflns_d_resolution_high  0.8108 
 
loop_ 
 _symmetry_equiv_pos_as_xyz 
 'x, y, z' 
 '-x, y+1/2, -z+1/2' 
 '-x, -y, -z' 
 'x, -y-1/2, z-1/2' 
 
_cell_length_a    21.0016 
_cell_length_b     5.3281 
_cell_length_c    13.3893 
_cell_angle_alpha  90.000 
_cell_angle_beta  105.866 
_cell_angle_gamma  90.000 
 
_shelx_F_squared_multiplier     1.000 
 
loop_ 
 _refln_index_h 
 _refln_index_k 
 _refln_index_l 
 _refln_F_squared_calc 
 _refln_F_squared_meas 
 _refln_F_squared_sigma 
 _refln_observed_status 
   2   0   0      237.16      196.78      6.80 o 
   3   0   0      570.46      485.93      5.41 o 
   4   0   0      948.49      855.93     14.80 o 
   5   0   0        2.49        2.01      0.81 o 
   6   0   0       19.14       18.29      2.13 o 
   8   0   0       99.27       98.27      2.42 o 
   9   0   0        0.49        1.73      0.92 o 
  10   0   0        0.01        2.64      1.69 o 
  11   0   0       13.64        5.62      2.27 o 
  12   0   0       15.22       18.83      5.18 o 
  13   0   0        3.87        3.28      3.18 o 
  14   0   0        0.71        4.15      2.82 o 
  15   0   0        0.10        1.78      2.27 o 
  16   0   0      327.79      375.36     14.80 o 
  17   0   0      771.44      840.92     27.26 o 
  18   0   0       15.82       14.68      4.47 o 
  19   0   0      388.57      455.26     17.47 o 
  20   0   0       38.00       31.04      8.11 o 
  21   0   0       82.60       65.46     12.15 o 
  22   0   0      179.26      172.43      9.25 o 
  23   0   0      338.18      388.96     10.89 o 
  24   0   0      469.81      681.72     17.29 o 
   1   1   0     3637.76     3114.78     18.67 o 
   2   1   0     9559.10     8107.07     42.92 o 
   3   1   0      413.42      355.38      2.03 o 
   4   1   0     4761.93     4274.83     15.44 o 
   5   1   0     1033.04      966.47     13.30 o 
   6   1   0      160.86      156.51      1.79 o 
   7   1   0      392.81      367.65      5.11 o 
   8   1   0     1363.61     1385.03     22.04 o 
   9   1   0      483.39      520.99      4.52 o 
  10   1   0       26.32       18.84      3.02 o 
  11   1   0       16.94       13.03      1.93 o 
  12   1   0       20.84       24.19      2.57 o 
  13   1   0        2.30        2.25      1.02 o 
  14   1   0       58.43       53.20      2.45 o 
  15   1   0       49.32       55.10      4.86 o 
  16   1   0       14.01       12.66      2.27 o 
  17   1   0      199.44      219.30      8.52 o 
  18   1   0       43.79       40.04      5.75 o 
  19   1   0       95.36       96.95      8.48 o 
  20   1   0      144.86      163.89      7.31 o 
  21   1   0        4.69        4.77      1.66 o 
  22   1   0      138.88      140.96     15.13 o 
  23   1   0        3.55        4.82      1.81 o 
  24   1   0      116.41      117.92      9.79 o 
   0   2   0       10.45       12.17      9.36 o 
   1   2   0       71.82       81.65      2.18 o 
   2   2   0       58.30       61.33      1.82 o 
   3   2   0     1321.82     1252.27      7.35 o 
   4   2   0      754.37      727.82      8.56 o 
   5   2   0      746.70      795.17      5.44 o 
   6   2   0      575.30      616.69      4.66 o 
   7   2   0      227.43      236.86      3.52 o 
   8   2   0      612.30      653.19      7.48 o 
   9   2   0      162.75      200.31      3.31 o 
  10   2   0       95.69      113.68      3.75 o 
  11   2   0        0.10        1.76      0.79 o 
  12   2   0        4.60        2.93      0.78 o 
  13   2   0        2.33        2.22      0.74 o 
  14   2   0       12.45        8.12      2.93 o 
  15   2   0       29.66       24.76      4.83 o 
  16   2   0      458.00      483.65     14.91 o 
  17   2   0      255.20      247.66      9.22 o 
  18   2   0        3.53        3.07      1.76 o 
  19   2   0       41.47       36.86      5.98 o 
  20   2   0       75.99       71.44     10.54 o 
  21   2   0       47.15       31.37      6.34 o 
  22   2   0       85.75       67.78     12.01 o 
  23   2   0        5.90        4.00      2.12 o 
   1   3   0      115.15      123.12      6.04 o 
   2   3   0      114.29      107.04      2.82 o 
   3   3   0       69.17       77.43      3.57 o 
   4   3   0     1450.35     1507.23     16.98 o 
   5   3   0      308.73      302.59      9.16 o 
   6   3   0        5.51       12.29      2.89 o 
   7   3   0      215.21      243.72      3.62 o 
   8   3   0      771.80      803.10      6.87 o 
   9   3   0      123.51      133.69      3.43 o 
  10   3   0       66.78       72.46      2.73 o 
  11   3   0       40.35       42.99      4.23 o 
  12   3   0        2.19        3.32      1.86 o 
  13   3   0       33.04       30.29      2.95 o 
  14   3   0       33.98       35.74      4.88 o 
  15   3   0       74.23       64.76      5.10 o 
  16   3   0       52.43       42.75      4.19 o 
  17   3   0      139.19      147.69     13.15 o 
  18   3   0      306.20      337.69      9.37 o 
  19   3   0      190.36      171.56     16.10 o 
  20   3   0      395.61      437.75     13.03 o 
  21   3   0        3.00        1.69      2.30 o 
  22   3   0       11.36       10.90      3.93 o 
   0   4   0     1969.28     2258.44     38.95 o 
   1   4   0      642.86      655.64     42.13 o 
   2   4   0      144.70      137.14      8.26 o 
   3   4   0       12.04       12.93      2.89 o 
   4   4   0       25.50       31.99      5.70 o 
   5   4   0       14.76       13.39      3.94 o 
   6   4   0      189.47      192.05      8.95 o 
   7   4   0       97.88      100.55      7.60 o 
   8   4   0       49.71       56.08      9.75 o 
   9   4   0        0.83        2.11      1.07 o 
  10   4   0        1.45        1.75      1.22 o 
  11   4   0       11.06        7.55      2.29 o 
  12   4   0        5.69        4.80      1.47 o 
  13   4   0        6.35        6.03      1.98 o 
  14   4   0       33.08       23.73      4.90 o 
  15   4   0       10.77       10.71      3.03 o 
  16   4   0       20.23        7.10      3.40 o 
  17   4   0      183.68      165.18     19.23 o 
  18   4   0       37.10       34.00      9.41 o 
  19   4   0       42.13       26.40      7.87 o 
   1   5   0      351.08      356.43      7.93 o 
   2   5   0      131.02      127.82      7.86 o 
   3   5   0      230.36      258.71      9.94 o 
   4   5   0      715.74      793.72     20.42 o 
   5   5   0       19.95       16.18      4.25 o 
   6   5   0       27.20       17.77      3.34 o 
   7   5   0        8.01        6.96      2.37 o 
   8   5   0       50.26       53.93      4.11 o 
   9   5   0       57.19       58.53      4.28 o 
  10   5   0        8.39       11.49      2.13 o 
  11   5   0       22.34       21.55      4.14 o 
  12   5   0        2.06        2.71      1.83 o 
  13   5   0        1.25        1.05      0.85 o 
  14   5   0        8.80        7.51      2.01 o 
  15   5   0        2.22        0.17      2.83 o 
  16   5   0       11.65        9.27      4.16 o 
   0   6   0      300.25      295.51     20.85 o 
   1   6   0      207.63      236.49     13.69 o 
   2   6   0      215.75      220.66      8.92 o 
   3   6   0       52.21       38.69      8.93 o 
   4   6   0       26.18       22.43      3.38 o 
   5   6   0        5.63        3.46      1.24 o 
   6   6   0        4.98        3.98      1.31 o 
   7   6   0        0.05        2.26      1.96 o 
   8   6   0       36.09       26.22      6.21 o 
   9   6   0        0.25        3.70      2.26 o 
  10   6   0       14.44       13.67      3.18 o 
 -25   1   1       34.81       28.76      6.36 o 
 -24   1   1      102.96      101.26     12.00 o 
 -23   1   1       58.04       54.28      9.63 o 
 -22   1   1       37.91       34.33      5.61 o 
 -21   1   1      104.50      111.02     10.13 o 
 -20   1   1        4.53        5.86      1.79 o 
 -19   1   1        3.69        2.09      1.65 o 
 -18   1   1      943.46     1098.76     28.52 o 
 -17   1   1       11.48       11.95      2.04 o 
 -16   1   1       69.87       68.42      3.07 o 
 -15   1   1        9.53        8.07      1.37 o 
 -14   1   1        1.30        1.99      1.00 o 
 -13   1   1       30.04       38.27      2.38 o 
 -12   1   1       11.27       10.04      1.28 o 
 -11   1   1        0.03        1.40      0.45 o 
 -10   1   1        1.84        4.23      0.85 o 
  -9   1   1        7.26        9.67      1.39 o 
  -8   1   1      195.08      185.16      2.12 o 
  -7   1   1      117.75      115.27      1.95 o 
  -6   1   1       37.36       40.33      1.47 o 
  -5   1   1       73.78       63.57      1.84 o 
  -4   1   1     1324.89     1148.42     13.80 o 
  -3   1   1     1290.24     1028.02     23.22 o 
  -2   1   1     3460.18     2875.58     24.94 o 
  -1   1   1     2177.55     1845.01      8.24 o 
   0   1   1     1332.77     1151.69      5.89 o 
   1   1   1     2674.48     2293.13     11.71 o 
   2   1   1     2941.60     2570.11     25.03 o 
   3   1   1      769.04      721.29      5.16 o 
   4   1   1     4983.31     4429.61     46.65 o 
   5   1   1     3211.43     2928.05     20.89 o 
   6   1   1     5346.50     4965.60     26.09 o 
   7   1   1     1532.55     1505.68     15.17 o 
   8   1   1      356.66      392.09      5.25 o 
   9   1   1       38.72       37.63      3.66 o 
  10   1   1       87.27       89.29      2.99 o 
  11   1   1      260.59      283.15      4.88 o 
  12   1   1       48.62       61.03      3.04 o 
  13   1   1       11.05        9.13      1.81 o 
  14   1   1       12.71        8.98      2.31 o 
  15   1   1        5.62        3.13      1.78 o 
  16   1   1       11.44       11.27      2.38 o 
  17   1   1       55.23       59.24      8.52 o 
  18   1   1       45.79       40.07      6.21 o 
  19   1   1      148.25      142.89      8.73 o 
  20   1   1       53.07       45.11      7.69 o 
  21   1   1       16.73       11.02      2.60 o 
  22   1   1       56.89       47.33     10.06 o 
  23   1   1       80.41       76.77     11.48 o 
  24   1   1        9.60        7.13      2.79 o 
 -24   2   1       29.97       22.80      6.31 o 
 -23   2   1       81.49       68.42     17.00 o 
 -22   2   1      146.05      142.75     12.59 o 
 -21   2   1       11.63       11.32      2.56 o 
 -20   2   1       22.99       14.27      3.45 o 
 -19   2   1        9.67        6.62      1.89 o 
 -18   2   1       49.91       51.42      8.16 o 
 -17   2   1       11.75        8.95      1.92 o 
 -16   2   1       76.94       76.43      8.49 o 
 -15   2   1      118.33      124.58      8.28 o 
 -14   2   1       75.51       68.71      3.02 o 
 -13   2   1       30.11       28.12      1.71 o 
 -12   2   1       18.07       18.00      1.89 o 
 -11   2   1        0.56        0.73      0.61 o 
 -10   2   1       29.64       34.26      1.84 o 
  -9   2   1       20.03       22.17      2.41 o 
  -8   2   1      356.30      343.50      7.24 o 
  -7   2   1       52.27       47.74      2.36 o 
  -6   2   1      447.24      455.83      5.42 o 
  -5   2   1       27.09       30.64      1.80 o 
  -4   2   1      810.97      795.93      5.44 o 
  -3   2   1        7.92        5.04      1.09 o 
  -2   2   1        1.77        2.25      0.86 o 
  -1   2   1      104.83       95.54      4.10 o 
   0   2   1     1021.61      994.43      7.75 o 
   1   2   1       63.96       64.21      2.12 o 
   2   2   1      317.28      308.04      3.45 o 
   3   2   1        2.23        1.89      0.72 o 
   4   2   1      190.85      185.85      2.77 o 
   5   2   1      127.97      144.29      2.38 o 
   6   2   1       92.73      104.42      2.19 o 
   7   2   1      532.81      601.76      7.16 o 
   8   2   1      368.20      416.41      4.94 o 
   9   2   1        7.21       13.44      1.50 o 
  10   2   1       65.39       73.03      5.70 o 
  11   2   1       78.82       89.29      3.86 o 
  12   2   1       23.27       23.75      3.11 o 
  13   2   1        8.72        6.95      1.99 o 
  14   2   1        0.03        1.76      2.22 o 
  15   2   1        5.29        3.70      2.04 o 
  16   2   1       12.01        8.78      2.32 o 
  17   2   1        0.90        3.25      1.79 o 
  18   2   1        1.33        3.53      1.84 o 
  19   2   1       12.22        5.01      2.42 o 
  20   2   1       11.25        7.20      2.25 o 
  21   2   1       32.86       23.10      7.10 o 
  22   2   1       23.51       15.95      3.63 o 
  23   2   1       31.14       20.11      4.78 o 
 -22   3   1        1.87        3.65      2.61 o 
 -21   3   1       36.22       32.31      7.14 o 
 -20   3   1      214.28      258.18      9.27 o 
 -19   3   1        1.56        3.01      2.74 o 
 -18   3   1      208.91      221.22     18.40 o 
 -17   3   1        0.71        1.25      1.58 o 
 -16   3   1       13.64       10.45      2.42 o 
 -15   3   1        8.55        3.03      1.05 o 
 -14   3   1      107.66      101.18      3.52 o 
 -13   3   1       19.99       19.69      2.30 o 
 -12   3   1      103.27       86.13      3.42 o 
 -11   3   1        7.62        6.33      1.51 o 
 -10   3   1        2.18        2.07      0.90 o 
  -9   3   1       39.09       39.73      2.25 o 
  -8   3   1       54.00       70.58      3.16 o 
  -7   3   1       84.01       81.59      3.23 o 
  -6   3   1       11.04       11.79      1.78 o 
  -5   3   1       31.40       22.32      2.90 o 
  -4   3   1      915.64      935.38     28.36 o 
  -3   3   1       84.26       69.16      6.80 o 
  -2   3   1      503.57      528.98     10.24 o 
  -1   3   1      907.04      880.65     15.79 o 
   0   3   1        0.03        3.46      1.47 o 
   1   3   1      250.33      255.58      5.44 o 
   2   3   1      102.68      102.97      5.40 o 
   3   3   1       60.91       62.41      2.67 o 
   4   3   1      411.46      392.33      9.66 o 
   5   3   1       19.76       21.37      4.10 o 
   6   3   1      308.00      312.10      5.28 o 
   7   3   1       88.17       97.24      3.32 o 
   8   3   1      210.87      205.15      4.81 o 
   9   3   1        3.25        2.11      0.98 o 
  10   3   1       11.58       10.65      1.91 o 
  11   3   1       21.89       27.67      3.58 o 
  12   3   1       17.62       17.21      2.83 o 
  13   3   1        6.64        4.61      1.30 o 
  14   3   1        0.31        2.66      1.25 o 
  15   3   1      137.75      120.77      5.06 o 
  16   3   1       10.31        5.97      2.00 o 
  17   3   1       27.52       15.20      4.29 o 
  18   3   1       24.95       20.35      3.59 o 
  19   3   1       17.95       14.87      3.41 o 
  20   3   1        1.70        5.26      2.58 o 
  21   3   1        1.59        2.71      2.28 o 
 -20   4   1      107.62      120.05     14.96 o 
 -19   4   1        0.06        2.98      2.18 o 
 -18   4   1      195.03      209.30     16.20 o 
 -17   4   1       25.06       19.29      5.20 o 
 -16   4   1        8.86        6.78      3.84 o 
 -15   4   1       67.32       70.97      6.40 o 
 -14   4   1      556.31      560.05     10.17 o 
 -13   4   1       12.78        6.99      2.20 o 
 -12   4   1        5.73        8.85      2.44 o 
 -11   4   1       29.27       28.91      4.56 o 
 -10   4   1        0.16        1.82      1.25 o 
  -9   4   1       66.98       75.10      6.46 o 
  -8   4   1       22.22       26.37      4.58 o 
  -7   4   1        3.23        3.74      1.24 o 
  -6   4   1       16.00       18.10      3.29 o 
  -5   4   1      290.08      303.33      6.64 o 
  -4   4   1        8.73       11.38      2.19 o 
  -3   4   1       13.79       13.30      4.09 o 
  -2   4   1      153.08      151.59      7.69 o 
  -1   4   1      389.72      370.87     11.36 o 
   0   4   1       91.95      108.90      9.17 o 
   1   4   1        0.08        7.39      2.31 o 
   2   4   1     2013.56     2049.60     49.13 o 
   3   4   1      410.16      454.32     34.65 o 
   4   4   1      512.98      513.56     16.36 o 
   5   4   1      147.12      151.09      6.75 o 
   6   4   1       29.65       35.11      4.54 o 
   7   4   1      123.34      118.33      5.50 o 
   8   4   1      372.01      403.65     13.55 o 
   9   4   1       58.04       68.53      6.56 o 
  10   4   1       37.09       32.88      4.99 o 
  11   4   1        3.70        4.56      1.35 o 
  12   4   1       29.56       28.91      5.04 o 
  13   4   1        0.05        2.25      0.87 o 
  14   4   1       43.60       37.76      4.14 o 
  15   4   1       12.29        8.17      2.41 o 
  16   4   1        1.82        1.97      1.28 o 
  17   4   1       66.02       42.38     10.04 o 
  18   4   1       43.43       32.56     12.34 o 
  19   4   1      142.75      132.15     18.87 o 
 -16   5   1       58.27       41.19      9.95 o 
 -15   5   1        0.01       -0.38      3.30 o 
 -14   5   1        5.64        5.20      1.48 o 
 -13   5   1        7.40        5.01      1.40 o 
 -12   5   1       71.99       50.16      8.91 o 
 -11   5   1        0.53        3.13      2.05 o 
 -10   5   1        0.79        5.78      1.71 o 
  -9   5   1        0.26        3.49      2.49 o 
  -8   5   1        0.05        5.85      1.95 o 
  -7   5   1        3.32        3.83      2.05 o 
  -6   5   1       29.10       22.19      3.75 o 
  -5   5   1        0.04        2.21      1.36 o 
  -4   5   1        6.33        6.26      1.35 o 
  -3   5   1      121.30      127.30      5.53 o 
  -2   5   1      276.85      263.88      7.16 o 
  -1   5   1       25.31       23.86      4.25 o 
   0   5   1       71.34       69.18      7.46 o 
   1   5   1      237.28      270.29      9.70 o 
   2   5   1      776.75      854.98     26.13 o 
   3   5   1      202.91      177.47     18.61 o 
   4   5   1       41.49       63.99     10.78 o 
   5   5   1      420.90      455.97     10.86 o 
   6   5   1        0.16        2.46      1.62 o 
   7   5   1       76.23       71.29      9.73 o 
   8   5   1        0.82        1.45      1.15 o 
   9   5   1        8.75        8.74      2.32 o 
  10   5   1        4.95        5.27      1.30 o 
  11   5   1       12.14       10.51      2.37 o 
  12   5   1       16.95       11.83      3.39 o 
  13   5   1        3.87        3.29      1.65 o 
  14   5   1        2.62        4.58      1.57 o 
  15   5   1        0.57        2.50      2.43 o 
 -10   6   1        2.20        2.65      2.34 o 
  -9   6   1       21.70       24.16      5.25 o 
  -8   6   1        6.83        4.21      1.74 o 
  -7   6   1        0.06        2.72      1.53 o 
  -6   6   1       92.20       97.21      6.81 o 
  -5   6   1       66.16       76.14      7.98 o 
  -4   6   1      296.59      302.42     12.41 o 
  -3   6   1        1.40        4.70      1.60 o 
  -2   6   1      154.91      143.93      7.29 o 
  -1   6   1      156.90      163.10      8.15 o 
   0   6   1       24.67       22.19      4.66 o 
   1   6   1        2.43        8.15      1.81 o 
   2   6   1        8.58       11.00      1.97 o 
   3   6   1      110.54      124.00      8.04 o 
   4   6   1      124.62      139.35      9.22 o 
   5   6   1       29.45       18.66      4.08 o 
   6   6   1        9.06        9.21      2.96 o 
   7   6   1      117.28      116.79     13.40 o 
   8   6   1       55.27       50.23      8.84 o 
   9   6   1        0.14        4.60      1.48 o 
 -25   0   2       63.03       43.84     16.78 o 
 -24   0   2      621.16      710.39     45.73 o 
 -23   0   2      590.81      750.39     49.24 o 
 -22   0   2      379.40      465.10     11.75 o 
 -21   0   2       28.76       18.53      4.94 o 
 -20   0   2        0.02        0.20      2.75 o 
 -19   0   2     1532.58     1826.34     74.89 o 
 -18   0   2      997.37     1127.86     37.87 o 
 -17   0   2       81.12       72.23      4.79 o 
 -15   0   2      445.18      417.57     48.17 o 
 -14   0   2     1368.04     1404.54     19.34 o 
 -13   0   2      262.85      239.45     29.37 o 
 -12   0   2      737.10      825.40     18.44 o 
 -11   0   2       39.31       32.17      3.47 o 
 -10   0   2        3.35        5.22      1.94 o 
  -9   0   2      119.14      121.44      3.08 o 
  -8   0   2       15.00       10.41      1.93 o 
  -7   0   2       79.39       79.94      2.50 o 
  -6   0   2      489.67      425.65     12.43 o 
  -5   0   2        8.61       11.46      1.29 o 
  -4   0   2      130.58      121.76      2.41 o 
  -2   0   2      208.23      173.11      2.19 o 
  -1   0   2        9.07        9.44      1.18 o 
   0   0   2        6.62       10.50      1.11 o 
   1   0   2     5201.26     4440.39     37.86 o 
   2   0   2     2181.00     1851.92     14.25 o 
   4   0   2        2.70        8.03      1.86 o 
   5   0   2    14860.91    13361.59     72.75 o 
   6   0   2     1781.82     1679.52     18.57 o 
   7   0   2     2675.09     2721.96     38.48 o 
   8   0   2       43.84       27.88      5.70 o 
   9   0   2     3493.33     3578.07     54.45 o 
  10   0   2     2651.01     2909.39     56.60 o 
  11   0   2       16.08       11.86      4.88 o 
  12   0   2       24.93       31.17      6.03 o 
  13   0   2       27.57       37.72      6.23 o 
  14   0   2       20.42       32.18      7.05 o 
  15   0   2       19.51       21.05      4.49 o 
  16   0   2       27.54       38.11      7.92 o 
  17   0   2       10.98        8.21      3.61 o 
  18   0   2        8.71        3.79      3.20 o 
  19   0   2      108.21      113.52     20.84 o 
  20   0   2      183.74      172.89     17.30 o 
  21   0   2       74.83       72.63     18.65 o 
  22   0   2        6.46        4.39      2.38 o 
  23   0   2      144.27      195.41     12.46 o 
 -25   1   2       26.17       22.68      5.36 o 
 -24   1   2       29.39       22.40      3.89 o 
 -23   1   2      137.30      162.56     11.28 o 
 -22   1   2      504.92      575.97     10.17 o 
 -21   1   2      105.47       93.59      8.31 o 
 -20   1   2      320.28      335.47      8.76 o 
 -19   1   2      638.50      733.66     17.05 o 
 -18   1   2       95.99      115.48      8.52 o 
 -17   1   2       19.58       21.63      2.50 o 
 -16   1   2      828.68      893.36     15.64 o 
 -15   1   2       50.49       53.95      5.93 o 
 -14   1   2      243.33      260.81      4.57 o 
 -13   1   2        0.31        1.54      0.81 o 
 -12   1   2       22.82       21.41      2.04 o 
 -11   1   2       41.91       34.44      1.92 o 
 -10   1   2      111.48      126.19      2.62 o 
  -9   1   2      126.47      117.95      3.40 o 
  -8   1   2      151.23      120.85      5.06 o 
  -7   1   2      190.11      185.10      2.42 o 
  -6   1   2       81.83       69.67      1.22 o 
  -5   1   2      751.74      662.27      8.81 o 
  -4   1   2      310.01      267.79      9.38 o 
  -3   1   2      309.80      288.51      3.28 o 
  -2   1   2      951.41      809.19      6.60 o 
  -1   1   2       99.04       86.61      1.63 o 
   0   1   2      163.55      147.13      3.70 o 
   2   1   2      942.87      901.76     15.18 o 
   3   1   2       16.87       19.21      1.61 o 
   4   1   2        5.70        5.05      0.74 o 
   5   1   2      558.97      569.24      2.92 o 
   6   1   2      182.59      180.74      4.76 o 
   7   1   2     3634.90     3618.71     15.56 o 
   8   1   2        3.74        5.39      0.95 o 
   9   1   2      158.32      180.97      6.58 o 
  10   1   2      715.32      751.65     10.89 o 
  11   1   2      590.88      631.64     17.57 o 
  12   1   2      243.39      263.38     11.75 o 
  13   1   2      126.90      129.08      6.38 o 
  14   1   2       59.99       69.38      8.96 o 
  15   1   2        0.53        0.26      1.75 o 
  16   1   2        5.90        4.73      1.64 o 
  17   1   2       33.41       26.82      4.64 o 
  18   1   2      115.02      103.96      7.52 o 
  19   1   2        0.00        4.66      1.70 o 
  20   1   2       85.95       72.47     14.02 o 
  21   1   2        0.32        3.49      1.79 o 
  22   1   2       63.18       51.78     11.25 o 
  23   1   2        0.13        3.15      2.15 o 
 -24   2   2      148.35      161.66     17.04 o 
 -23   2   2        1.28        1.40      2.56 o 
 -22   2   2       50.26       44.80     11.43 o 
 -21   2   2      182.68      205.95     12.61 o 
 -20   2   2       14.48       12.46      2.73 o 
 -19   2   2      111.18      132.30     10.19 o 
 -18   2   2      109.35       98.01      7.43 o 
 -17   2   2       27.89       23.26      3.98 o 
 -16   2   2       27.84       24.05      4.38 o 
 -15   2   2       46.19       52.01      5.18 o 
 -14   2   2       61.00       64.57      5.87 o 
 -13   2   2       62.26       56.08      2.34 o 
 -12   2   2       50.00       56.93      2.11 o 
 -11   2   2      103.27      113.17      2.54 o 
 -10   2   2        2.86        4.37      0.87 o 
  -9   2   2       14.36       14.18      1.83 o 
  -8   2   2        0.06        1.24      0.89 o 
  -7   2   2      443.18      485.72      6.48 o 
  -6   2   2       49.23       56.53      1.97 o 
  -5   2   2      108.09      103.80      4.51 o 
  -4   2   2       37.45       31.33      2.99 o 
  -3   2   2     4987.37     4870.99     23.71 o 
  -2   2   2     4317.36     4258.80     26.32 o 
  -1   2   2      143.48      137.54      4.98 o 
   0   2   2        5.90       11.76      1.80 o 
   1   2   2      409.53      400.36      6.80 o 
   2   2   2     2351.22     2292.52     16.08 o 
   3   2   2      225.12      245.36      2.64 o 
   4   2   2      180.08      180.14      2.97 o 
   5   2   2      420.83      434.69      5.45 o 
   6   2   2     1108.37     1167.77     12.87 o 
   7   2   2      133.75      140.74      3.46 o 
   8   2   2       72.82       72.95      3.75 o 
   9   2   2       36.23       39.20      2.72 o 
  10   2   2       18.21       22.61      2.71 o 
  11   2   2       78.91       81.95      5.22 o 
  12   2   2       36.31       46.81      4.29 o 
  13   2   2        6.47       12.87      2.86 o 
  14   2   2        6.19        3.99      1.84 o 
  15   2   2       22.52       16.08      3.65 o 
  16   2   2        5.42        3.83      1.67 o 
  17   2   2       94.73       87.80      7.82 o 
  18   2   2        4.76        1.52      1.39 o 
  19   2   2      295.40      310.89      7.80 o 
  20   2   2      149.11      139.11     11.43 o 
  21   2   2       12.21        7.57      2.31 o 
  22   2   2        0.69        1.84      2.41 o 
 -22   3   2        3.14        4.39      2.29 o 
 -21   3   2        1.30        3.62      1.97 o 
 -20   3   2       73.80       60.21     15.51 o 
 -19   3   2       43.70       36.67      8.61 o 
 -18   3   2      168.49      175.45     14.46 o 
 -17   3   2       82.70       81.19     14.35 o 
 -16   3   2       51.08       47.28      3.98 o 
 -15   3   2      606.97      610.73     12.20 o 
 -14   3   2      216.13      203.06      7.54 o 
 -13   3   2        3.30        2.21      0.59 o 
 -12   3   2        0.16        2.27      0.83 o 
 -11   3   2       44.56       42.79      2.22 o 
 -10   3   2        0.88        0.56      1.16 o 
  -9   3   2        0.32        1.87      2.22 o 
  -8   3   2       87.12       70.40      3.99 o 
  -7   3   2       69.34       85.76      4.64 o 
  -6   3   2      248.71      270.16      8.45 o 
  -5   3   2     1107.12     1162.52     17.29 o 
  -4   3   2      430.60      499.64      7.96 o 
  -3   3   2     1634.59     1697.44     18.91 o 
  -2   3   2     1086.69     1126.18     17.83 o 
  -1   3   2     1883.13     1995.86     27.14 o 
   0   3   2        0.01        2.88      2.12 o 
   1   3   2        3.04        3.63      1.89 o 
   2   3   2        0.61        1.50      1.12 o 
   3   3   2        7.70        8.50      2.00 o 
   4   3   2        1.72        1.81      1.11 o 
   5   3   2      378.36      369.18      6.84 o 
   6   3   2      376.99      385.64      7.74 o 
   7   3   2       32.00       34.34      4.30 o 
   8   3   2       53.58       59.86      3.73 o 
   9   3   2      137.15      148.43      4.41 o 
  10   3   2       89.93      107.50      5.76 o 
  11   3   2      124.81      126.42      5.39 o 
  12   3   2        0.05        0.36      1.25 o 
  13   3   2        4.22        3.11      1.25 o 
  14   3   2        2.71        3.54      1.14 o 
  15   3   2        0.97        1.01      1.13 o 
  16   3   2       40.09       39.93      9.76 o 
  17   3   2        2.57        3.83      1.79 o 
  18   3   2       94.75       63.19     11.33 o 
  19   3   2        1.73        3.40      1.79 o 
  20   3   2       13.52       10.51      2.75 o 
  21   3   2        3.62        6.46      3.62 o 
 -20   4   2        7.67        6.85      4.76 o 
 -19   4   2       95.64       97.72     17.33 o 
 -18   4   2      122.30      123.17     14.20 o 
 -17   4   2      189.98      173.91     12.64 o 
 -16   4   2      334.71      333.45     12.27 o 
 -15   4   2       17.34       11.54      3.12 o 
 -14   4   2      130.23      123.63      5.62 o 
 -13   4   2       46.85       31.06      5.13 o 
 -12   4   2       32.37       15.59      4.36 o 
 -11   4   2       57.00       46.53      4.96 o 
 -10   4   2       29.11       40.89      5.31 o 
  -9   4   2        0.16        2.33      2.12 o 
  -8   4   2        6.28        6.47      1.48 o 
  -7   4   2        1.44        2.23      1.24 o 
  -6   4   2        1.46        1.53      1.09 o 
  -5   4   2       23.25       20.43      3.61 o 
  -4   4   2        1.19        2.57      1.10 o 
  -3   4   2        9.49        8.34      1.74 o 
  -2   4   2       79.06       75.34      5.33 o 
  -1   4   2      293.88      301.61      6.52 o 
   0   4   2       57.68       60.61      8.26 o 
   1   4   2       11.77       14.13      2.85 o 
   2   4   2      632.81      696.49     32.70 o 
   3   4   2      988.98     1077.54     23.24 o 
   4   4   2      456.20      500.47     12.28 o 
   5   4   2       40.97       39.68      6.73 o 
   6   4   2       40.53       39.10      5.93 o 
   7   4   2      334.07      353.80     21.41 o 
   8   4   2       33.58       35.79      5.75 o 
   9   4   2      367.65      404.13     18.09 o 
  10   4   2      178.92      186.66      6.95 o 
  11   4   2       35.40       31.86      4.26 o 
  12   4   2        0.05        1.00      1.14 o 
  13   4   2        0.41        1.88      0.85 o 
  14   4   2        2.53        3.51      1.38 o 
  15   4   2       12.62        7.86      1.75 o 
  16   4   2       10.46        4.97      1.92 o 
  17   4   2        8.51        4.21      1.69 o 
  18   4   2        6.11        3.99      2.33 o 
 -16   5   2       81.88       62.38     16.47 o 
 -15   5   2       12.42       13.09      4.91 o 
 -14   5   2        9.64       13.53      4.69 o 
 -13   5   2      141.90      149.60      6.73 o 
 -12   5   2       14.92       10.30      2.31 o 
 -11   5   2       13.40       11.49      2.80 o 
 -10   5   2       20.60       13.58      4.23 o 
  -9   5   2        0.00        1.38      0.88 o 
  -8   5   2       19.90       18.92      5.28 o 
  -7   5   2        3.87        4.54      1.49 o 
  -6   5   2        6.21        5.87      1.87 o 
  -5   5   2       13.29       11.38      2.30 o 
  -4   5   2        7.17        8.08      1.78 o 
  -3   5   2       22.92       17.59      2.71 o 
  -2   5   2        0.77        2.29      1.09 o 
  -1   5   2      245.35      250.74     10.61 o 
   0   5   2      188.98      187.46     23.45 o 
   1   5   2      831.64     1014.50     27.73 o 
   2   5   2      434.44      468.18     19.86 o 
   3   5   2      155.40      158.85     19.47 o 
   4   5   2      136.87      136.38     11.38 o 
   5   5   2       16.96       12.50      3.85 o 
   6   5   2       56.40       63.33     11.00 o 
   7   5   2      224.89      242.64      9.45 o 
   8   5   2        7.33        7.48      2.37 o 
   9   5   2        0.97        3.23      1.27 o 
  10   5   2       49.50       44.10      6.61 o 
  11   5   2       48.99       51.48      9.12 o 
  12   5   2       97.61      108.59     14.13 o 
  13   5   2       60.21       64.17      9.76 o 
  14   5   2       37.19       28.78      5.39 o 
  15   5   2        6.73        2.45      1.50 o 
 -10   6   2        0.57        2.30      1.57 o 
  -9   6   2        4.85        4.33      1.76 o 
  -8   6   2        0.08        1.86      1.65 o 
  -7   6   2        0.35        1.10      1.80 o 
  -6   6   2        2.78        5.81      2.06 o 
  -5   6   2       31.92       37.16      7.59 o 
  -4   6   2        9.23        8.46      2.07 o 
  -3   6   2        0.24        3.91      1.69 o 
  -2   6   2        1.18        1.23      1.83 o 
  -1   6   2        7.81        6.74      2.08 o 
   0   6   2       41.27       26.96      5.49 o 
   1   6   2       14.30       11.55      3.26 o 
   2   6   2       52.79       47.32     13.55 o 
   3   6   2      133.82      133.41     13.19 o 
   4   6   2       96.40      125.62     13.91 o 
   5   6   2      222.91      262.27     11.27 o 
   6   6   2      194.12      219.84     14.78 o 
   7   6   2      163.90      169.26      6.55 o 
   8   6   2       29.77       26.67      7.20 o 
 -25   1   3       33.20       26.76      5.17 o 
 -24   1   3       50.97       39.79      9.01 o 
 -23   1   3       85.65       82.89      9.51 o 
 -22   1   3       23.77       25.21      4.28 o 
 -21   1   3       86.39       88.48     12.13 o 
 -20   1   3       47.23       39.53      5.97 o 
 -19   1   3       45.75       45.17      6.72 o 
 -18   1   3       90.55      101.76      9.02 o 
 -17   1   3      263.04      294.30      8.84 o 
 -16   1   3      244.50      206.83     18.23 o 
 -15   1   3     2132.21     2270.02     17.44 o 
 -14   1   3      406.89      403.95      5.53 o 
 -13   1   3      253.78      252.24      4.80 o 
 -12   1   3        9.75        9.78      2.13 o 
 -11   1   3      259.42      285.41      5.51 o 
 -10   1   3        7.95       11.94      1.85 o 
  -9   1   3       52.74       50.63      3.67 o 
  -8   1   3       22.19       12.22      1.60 o 
  -7   1   3      113.82      132.93      2.95 o 
  -6   1   3        1.22        1.07      0.47 o 
  -5   1   3        3.16        2.50      0.56 o 
  -4   1   3        0.08        0.31      0.53 o 
  -3   1   3        4.67        5.87      0.70 o 
  -2   1   3      449.64      427.36      4.27 o 
  -1   1   3     1126.54     1010.24      7.73 o 
   0   1   3      715.38      632.08      4.00 o 
   1   1   3    11921.09    10809.14     50.84 o 
   2   1   3      405.83      362.86      3.98 o 
   3   1   3      902.14      854.22      8.77 o 
   4   1   3     1390.84     1385.33     12.78 o 
   5   1   3      331.54      316.71      3.16 o 
   6   1   3        0.60        0.88      0.45 o 
   7   1   3      105.17      101.78      3.61 o 
   8   1   3     1505.04     1575.85     21.18 o 
   9   1   3     2980.80     3279.84     53.05 o 
  10   1   3      122.09      120.98      9.79 o 
  11   1   3        5.56        7.74      2.24 o 
  12   1   3       98.08      111.51      5.19 o 
  13   1   3       32.12       39.23      5.42 o 
  14   1   3        2.50        2.57      2.03 o 
  15   1   3        3.44        4.15      1.69 o 
  16   1   3        0.97        2.38      1.82 o 
  17   1   3        5.58        2.95      2.09 o 
  18   1   3       18.63       10.27      2.92 o 
  19   1   3        7.29        3.92      1.77 o 
  20   1   3       24.27       15.58      3.60 o 
  21   1   3        8.62        6.35      2.41 o 
  22   1   3        3.99        3.40      1.80 o 
 -24   2   3        6.01        2.63      2.55 o 
 -23   2   3        4.31        5.05      2.26 o 
 -22   2   3       28.11       21.86      4.38 o 
 -21   2   3       69.94       63.29     11.74 o 
 -20   2   3      261.37      281.90     11.35 o 
 -19   2   3      333.15      366.90      9.90 o 
 -18   2   3        4.94        2.88      1.40 o 
 -17   2   3      357.31      409.25     15.18 o 
 -16   2   3      114.46      110.14      7.25 o 
 -15   2   3        3.71        3.80      1.18 o 
 -14   2   3       68.61       63.75      5.51 o 
 -13   2   3       85.52       68.29      4.01 o 
 -12   2   3       38.92       33.27      2.70 o 
 -11   2   3       64.77       55.84      3.98 o 
 -10   2   3        0.04        1.36      1.24 o 
  -9   2   3       19.04       13.71      1.38 o 
  -8   2   3       14.18       13.40      2.49 o 
  -7   2   3       53.17       42.00      8.85 o 
  -6   2   3        5.05        3.28      1.63 o 
  -5   2   3       76.57       76.10      2.50 o 
  -4   2   3      265.39      274.36      3.17 o 
  -3   2   3     2379.14     2351.13     31.94 o 
  -2   2   3       62.65       59.18      2.14 o 
  -1   2   3       11.92       10.26      1.41 o 
   0   2   3      530.87      540.08      4.20 o 
   1   2   3        0.06        1.06      1.00 o 
   2   2   3      160.70      154.85      3.17 o 
   3   2   3        0.02        1.03      0.54 o 
   4   2   3        4.96        4.10      1.05 o 
   5   2   3     1382.74     1451.15     16.58 o 
   6   2   3      731.63      770.17     12.11 o 
   7   2   3      417.43      455.25      6.06 o 
   8   2   3       14.24        9.70      1.74 o 
   9   2   3       12.54       11.26      1.98 o 
  10   2   3       56.55       80.58      4.15 o 
  11   2   3      171.27      191.53      4.76 o 
  12   2   3       26.88       24.41      3.53 o 
  13   2   3       78.84       82.54      7.62 o 
  14   2   3       36.25       39.64      5.74 o 
  15   2   3        0.77        3.91      1.70 o 
  16   2   3        0.03        0.07      1.75 o 
  17   2   3        4.13        6.68      1.99 o 
  18   2   3        3.87        4.52      2.13 o 
  19   2   3        1.19        6.77      2.53 o 
  20   2   3       20.60       18.49      4.13 o 
  21   2   3       70.14       49.89      9.93 o 
  22   2   3        0.00        2.78      1.39 o 
 -22   3   3        3.03        6.23      3.08 o 
 -21   3   3       22.03       16.57      5.36 o 
 -20   3   3      101.61      104.37     11.34 o 
 -19   3   3       67.93       64.33     16.19 o 
 -18   3   3        0.97        6.69      3.28 o 
 -17   3   3      492.48      562.94     18.67 o 
 -16   3   3       61.10       56.53     10.20 o 
 -15   3   3      201.44      184.71      7.72 o 
 -14   3   3        7.02        5.80      1.70 o 
 -13   3   3       19.88       15.02      2.56 o 
 -12   3   3        5.06        6.60      1.50 o 
 -11   3   3        1.27        2.90      1.01 o 
 -10   3   3        0.81        4.17      1.19 o 
  -9   3   3        0.36        4.47      1.20 o 
  -8   3   3       84.84       64.35      6.58 o 
  -7   3   3       53.20       46.40      5.34 o 
  -6   3   3       12.08       12.86      1.66 o 
  -5   3   3       32.63       49.73      3.94 o 
  -4   3   3      251.54      261.64      5.63 o 
  -3   3   3        0.00        6.05      1.36 o 
  -2   3   3       84.95       96.17      4.88 o 
  -1   3   3     1539.30     1664.37     21.05 o 
   0   3   3      228.45      234.67      5.39 o 
   1   3   3      203.00      195.60      4.14 o 
   2   3   3        0.12        1.39      1.04 o 
   3   3   3      747.60      691.57     11.18 o 
   4   3   3        8.61        9.05      1.40 o 
   5   3   3      169.08      170.05      3.78 o 
   6   3   3        8.40        7.83      1.61 o 
   7   3   3        1.58        4.73      1.40 o 
   8   3   3       16.02       13.19      2.86 o 
   9   3   3      479.50      502.62     10.02 o 
  10   3   3       10.98        9.64      1.88 o 
  11   3   3      225.40      251.40      8.45 o 
  12   3   3        9.19        8.22      2.13 o 
  13   3   3        0.41        0.72      1.09 o 
  14   3   3        1.12        2.36      1.29 o 
  15   3   3        2.62        2.78      1.17 o 
  16   3   3       22.53       20.23      3.47 o 
  17   3   3        0.72        2.13      1.13 o 
  18   3   3       31.56       25.87      6.07 o 
  19   3   3        0.09        4.52      1.67 o 
  20   3   3       22.92       20.31      6.19 o 
 -20   4   3        8.76       10.06      4.06 o 
 -19   4   3      173.81      212.47     15.69 o 
 -18   4   3       50.56       38.37      7.67 o 
 -17   4   3      167.96      152.62     11.18 o 
 -16   4   3       77.33       61.64     10.94 o 
 -15   4   3        5.66        3.93      3.60 o 
 -14   4   3       47.52       58.34      6.22 o 
 -13   4   3      253.44      267.77     14.97 o 
 -12   4   3       66.35       81.90     10.04 o 
 -11   4   3      700.67      666.88     15.09 o 
 -10   4   3        0.25        1.77      1.64 o 
  -9   4   3        1.89        2.57      1.21 o 
  -8   4   3       23.15       20.86      2.41 o 
  -7   4   3        7.27        4.96      0.97 o 
  -6   4   3        6.65        6.66      1.23 o 
  -5   4   3        0.01        2.50      0.99 o 
  -4   4   3        0.09        2.49      0.78 o 
  -3   4   3        1.71        5.95      1.39 o 
  -2   4   3        0.10        3.05      1.54 o 
  -1   4   3       89.30       98.91      9.34 o 
   0   4   3        4.99       10.21      2.24 o 
   1   4   3      310.77      322.53     13.19 o 
   2   4   3       17.14       20.02      4.52 o 
   3   4   3       33.21       31.99      5.91 o 
   4   4   3      545.43      624.92     24.26 o 
   5   4   3     3006.29     3293.44     55.90 o 
   6   4   3      249.45      271.92     15.04 o 
   7   4   3       10.38       12.78      2.17 o 
   8   4   3       80.58       81.33      4.17 o 
   9   4   3      185.89      200.82      6.11 o 
  10   4   3        7.74        7.83      2.05 o 
  11   4   3        7.06        6.55      1.62 o 
  12   4   3       20.67       15.72      2.83 o 
  13   4   3      151.96      163.04      5.09 o 
  14   4   3        2.15        1.84      1.20 o 
  15   4   3        1.49        1.65      1.29 o 
  16   4   3        1.66        3.99      1.62 o 
  17   4   3       22.09       10.19      4.98 o 
 -16   5   3      107.40      102.38     18.17 o 
 -15   5   3        0.27        1.90      4.14 o 
 -14   5   3      205.59      254.30     15.20 o 
 -13   5   3       72.84       57.02     10.11 o 
 -12   5   3       77.94       94.75     16.74 o 
 -11   5   3      139.68      134.36      4.90 o 
 -10   5   3        0.72        4.35      1.61 o 
  -9   5   3       76.95       55.90      3.88 o 
  -8   5   3        5.08        6.98      1.82 o 
  -7   5   3        0.00        3.93      1.67 o 
  -6   5   3        2.03        4.07      1.61 o 
  -5   5   3        0.07        3.42      1.40 o 
  -4   5   3        3.35        5.13      1.59 o 
  -3   5   3       13.71       13.58      3.15 o 
  -2   5   3        9.43       14.12      3.96 o 
  -1   5   3       26.66       29.77      4.69 o 
   0   5   3       86.56       94.74     10.12 o 
   1   5   3        0.29        2.61      1.50 o 
   2   5   3        0.36        7.52      3.14 o 
   3   5   3      871.37      901.37     47.99 o 
   4   5   3       42.47       49.99     13.32 o 
   5   5   3      238.70      243.55     16.42 o 
   6   5   3       51.45       36.74      7.21 o 
   7   5   3       58.13       40.54      7.48 o 
   8   5   3      102.54      106.66      8.96 o 
   9   5   3       14.50        9.11      2.55 o 
  10   5   3        4.16        3.14      1.54 o 
  11   5   3       40.82       37.16      6.64 o 
  12   5   3       82.11       93.44     15.82 o 
  13   5   3        2.80        3.62      2.47 o 
  14   5   3       26.67       12.84      4.08 o 
 -10   6   3        4.28        1.82      1.35 o 
  -9   6   3        6.10        4.86      1.88 o 
  -8   6   3        0.46        4.45      1.82 o 
  -7   6   3        0.32        3.38      1.39 o 
  -6   6   3        9.55       13.28      2.91 o 
  -5   6   3       39.77       43.33      8.99 o 
  -4   6   3       11.67       13.91      3.14 o 
  -3   6   3      127.65      169.18     11.02 o 
  -2   6   3       32.56       27.31      8.41 o 
  -1   6   3        8.85        7.61      3.42 o 
   0   6   3       29.53       27.24      7.08 o 
   1   6   3        0.01        3.13      2.18 o 
   2   6   3       15.05       12.57      3.56 o 
   3   6   3      178.25      186.37     14.61 o 
   4   6   3       13.31       12.49      3.10 o 
   5   6   3      190.07      252.99     17.62 o 
   6   6   3      322.18      371.45     11.05 o 
   7   6   3       13.66       11.16      3.35 o 
 -25   0   4       45.38       24.19     13.35 o 
 -24   0   4       11.13        7.57      4.96 o 
 -23   0   4       11.60       12.49      6.87 o 
 -22   0   4      208.84      273.96     15.42 o 
 -21   0   4      547.35      640.75     12.56 o 
 -20   0   4       27.01       28.61      7.63 o 
 -19   0   4      385.43      402.43     19.30 o 
 -18   0   4      724.64      799.36     50.10 o 
 -17   0   4      380.49      363.54     10.66 o 
 -15   0   4      124.35      121.05      3.16 o 
 -14   0   4      177.01      175.45      8.07 o 
 -13   0   4      934.29      986.07     14.35 o 
 -12   0   4      185.68      171.95      4.60 o 
 -11   0   4        0.19        0.20      0.97 o 
 -10   0   4      264.73      262.03      6.29 o 
  -9   0   4    17060.21    17119.19     48.24 o 
  -8   0   4      305.05      323.14     14.25 o 
  -7   0   4      363.47      374.43      3.24 o 
  -6   0   4       16.15       17.13      1.41 o 
  -5   0   4       92.10       91.89      1.44 o 
  -4   0   4      111.33      107.65      1.39 o 
  -3   0   4      315.28      269.92      3.39 o 
  -2   0   4       19.49       21.64      0.81 o 
  -1   0   4      139.54      125.06      1.68 o 
   0   0   4        0.42        1.65      0.56 o 
   1   0   4      160.98      141.57      3.25 o 
   2   0   4       40.45       39.52      1.27 o 
   3   0   4     1427.00     1306.33      8.71 o 
   4   0   4      197.88      163.91      2.89 o 
   5   0   4      127.01      114.24      2.53 o 
   6   0   4      117.54      136.78      5.13 o 
   7   0   4      601.75      639.05     16.96 o 
   8   0   4     6121.22     6088.94     29.36 o 
   9   0   4       68.88       68.34     13.65 o 
  10   0   4      894.90     1033.84     15.70 o 
  11   0   4      218.87      142.09     36.29 o 
  12   0   4     1199.08     1235.43     50.08 o 
  13   0   4      988.13     1092.80     63.42 o 
  14   0   4      258.49      252.09     31.01 o 
  15   0   4      160.80      196.88     22.35 o 
  16   0   4       60.29       72.19     11.49 o 
  17   0   4       66.70       71.34     13.38 o 
  18   0   4       26.82       23.08      5.60 o 
  19   0   4       93.80       54.83     14.14 o 
  20   0   4       13.79       11.24      4.67 o 
  21   0   4        6.64        0.81      2.86 o 
  22   0   4        7.46        8.50      4.69 o 
 -25   1   4        0.05        1.73      2.12 o 
 -24   1   4        3.97        3.96      1.46 o 
 -23   1   4       71.56       54.07     11.06 o 
 -22   1   4        0.76        3.21      1.83 o 
 -21   1   4       53.29       50.14      7.46 o 
 -20   1   4        0.22        3.01      1.67 o 
 -19   1   4       69.90       60.34      8.22 o 
 -18   1   4      325.83      333.83     13.66 o 
 -17   1   4     1328.36     1415.98     31.17 o 
 -16   1   4      314.57      322.58      8.40 o 
 -15   1   4      241.34      222.17      6.06 o 
 -14   1   4      438.72      426.79     15.15 o 
 -13   1   4     1413.39     1495.92     14.24 o 
 -12   1   4        3.60        1.17      1.70 o 
 -11   1   4     1237.25     1377.63     18.46 o 
 -10   1   4      345.28      384.53      6.23 o 
  -9   1   4      233.01      230.73      6.83 o 
  -8   1   4       42.19       36.38      3.44 o 
  -7   1   4       73.29       87.04      2.11 o 
  -6   1   4      407.39      409.85      3.49 o 
  -5   1   4      109.31       94.00      1.45 o 
  -4   1   4      204.69      191.43      2.27 o 
  -3   1   4        7.13        8.14      0.80 o 
  -2   1   4      703.96      705.60      5.19 o 
  -1   1   4     1257.07     1155.41     12.74 o 
   0   1   4      798.42      774.51      6.27 o 
   1   1   4      137.96      121.73      2.23 o 
   2   1   4      495.46      502.45      3.40 o 
   3   1   4       49.58       34.85      1.22 o 
   4   1   4     2566.00     2444.02     25.69 o 
   5   1   4       23.03       22.57      2.25 o 
   6   1   4     1024.90     1081.49     11.50 o 
   7   1   4      335.67      358.25      5.92 o 
   8   1   4      223.85      223.97      5.41 o 
   9   1   4      120.61      113.45      4.89 o 
  10   1   4      277.26      312.42      5.99 o 
  11   1   4      285.50      301.79      4.86 o 
  12   1   4       19.06       11.65      2.74 o 
  13   1   4      234.63      253.32      8.18 o 
  14   1   4       23.98       13.43      3.03 o 
  15   1   4      116.62      136.06      9.50 o 
  16   1   4      174.06      209.59      9.52 o 
  17   1   4       57.00       57.39      7.68 o 
  18   1   4        0.60        2.35      2.14 o 
  19   1   4        3.55        3.75      1.25 o 
  20   1   4        2.85        4.38      2.40 o 
  21   1   4       45.97       27.72      5.80 o 
  22   1   4        3.53        3.62      2.34 o 
 -24   2   4       35.30       32.45      7.84 o 
 -23   2   4        5.13        5.81      2.10 o 
 -22   2   4        0.44        1.91      3.07 o 
 -21   2   4       37.80       34.31      7.38 o 
 -20   2   4        0.00       -2.92      3.26 o 
 -19   2   4      483.78      512.23     11.03 o 
 -18   2   4      596.18      637.24     23.08 o 
 -17   2   4      721.60      751.06     20.52 o 
 -16   2   4        1.03        0.20      2.32 o 
 -15   2   4       27.78       24.19      5.08 o 
 -14   2   4       20.92       14.73      3.53 o 
 -13   2   4        5.18        2.85      1.25 o 
 -12   2   4      228.25      201.58     13.80 o 
 -11   2   4       22.22       18.23      1.79 o 
 -10   2   4       42.00       32.74      1.54 o 
  -9   2   4        0.13        1.89      0.99 o 
  -8   2   4       84.73       88.71      8.85 o 
  -7   2   4        0.08        2.09      1.14 o 
  -6   2   4        0.55        2.79      1.52 o 
  -5   2   4        8.19        7.40      1.48 o 
  -4   2   4      251.03      263.23      8.25 o 
  -3   2   4       22.31       23.50      1.61 o 
  -2   2   4      381.08      416.97      5.78 o 
  -1   2   4      980.65     1032.06     11.22 o 
   0   2   4     5055.85     5038.12     86.00 o 
   1   2   4     2666.10     2841.10     38.89 o 
   2   2   4       98.44      108.63      3.16 o 
   3   2   4       18.45       28.13      2.91 o 
   4   2   4        2.82        4.80      1.13 o 
   5   2   4      251.38      263.91      4.03 o 
   6   2   4      821.46      818.24     12.67 o 
   7   2   4     2843.57     2858.60     16.37 o 
   8   2   4     1318.62     1385.86     22.33 o 
   9   2   4      233.25      255.03      6.64 o 
  10   2   4       26.74       26.70      3.14 o 
  11   2   4      117.16      122.98      4.86 o 
  12   2   4       45.14       44.86      6.23 o 
  13   2   4       74.55       67.03      6.47 o 
  14   2   4        5.41        3.38      1.62 o 
  15   2   4        5.82        3.70      2.20 o 
  16   2   4        4.88        7.31      2.98 o 
  17   2   4        6.61        1.37      5.58 o 
  18   2   4        7.87        4.99      1.98 o 
  19   2   4        6.44        4.47      2.25 o 
  20   2   4       19.54        8.93      3.53 o 
  21   2   4        0.01        2.45      2.86 o 
 -23   3   4       25.00       18.81      5.48 o 
 -22   3   4       27.36       28.89      9.25 o 
 -21   3   4      275.82      333.73     22.46 o 
 -20   3   4       29.08       26.13      6.81 o 
 -19   3   4        2.25        5.09      3.77 o 
 -18   3   4       76.93       59.50     13.92 o 
 -17   3   4      503.54      526.14     18.10 o 
 -16   3   4      112.19      109.12     18.07 o 
 -15   3   4       46.12       46.05      6.65 o 
 -14   3   4       79.88       80.82      2.59 o 
 -13   3   4      206.69      207.03      7.32 o 
 -12   3   4      105.62       86.46      5.94 o 
 -11   3   4      152.01      150.10      4.09 o 
 -10   3   4       79.52       80.74      2.78 o 
  -9   3   4       21.36       20.06      2.89 o 
  -8   3   4        0.28        2.39      1.56 o 
  -7   3   4       14.13       26.49      5.35 o 
  -6   3   4        4.48        2.87      1.75 o 
  -5   3   4       57.73       38.56      2.67 o 
  -4   3   4       63.52       81.85      3.90 o 
  -3   3   4       91.14       89.16      3.79 o 
  -2   3   4      303.91      316.99      8.25 o 
  -1   3   4      364.22      446.28     12.36 o 
   0   3   4     1190.85     1266.49     14.62 o 
   1   3   4      286.95      274.69      5.89 o 
   2   3   4       85.02       94.49      5.25 o 
   3   3   4     1206.67     1225.92      9.32 o 
   4   3   4       12.17       13.73      1.75 o 
   5   3   4        0.15        1.44      0.92 o 
   6   3   4      580.79      571.81     12.41 o 
   7   3   4      188.64      182.50      8.50 o 
   8   3   4      508.11      552.77     12.11 o 
   9   3   4     1088.46     1234.15     24.45 o 
  10   3   4      334.08      339.89     13.35 o 
  11   3   4      334.70      380.32     11.88 o 
  12   3   4       23.18       17.78      3.04 o 
  13   3   4       40.16       38.90      4.62 o 
  14   3   4        9.32        9.15      1.75 o 
  15   3   4        2.61        1.53      1.28 o 
  16   3   4        5.25        2.74      1.99 o 
  17   3   4        1.34        1.51      2.31 o 
  18   3   4        0.06        3.11      2.14 o 
  19   3   4       14.18       11.47      4.64 o 
 -20   4   4       17.92       18.17      4.86 o 
 -19   4   4        2.19        3.63      2.34 o 
 -18   4   4       76.99       66.77     14.35 o 
 -17   4   4        3.47        1.22      3.42 o 
 -16   4   4      125.92      137.70     11.13 o 
 -15   4   4      122.72      137.30      8.96 o 
 -14   4   4       83.44       80.78      6.64 o 
 -13   4   4       83.92       76.31      3.74 o 
 -12   4   4       23.29       30.09      2.87 o 
 -11   4   4       22.63       14.76      2.95 o 
 -10   4   4       75.65       58.52      3.06 o 
  -9   4   4      258.38      249.93     10.01 o 
  -8   4   4       56.73       52.36      5.72 o 
  -7   4   4       76.76       68.12      6.83 o 
  -6   4   4       22.40       21.71      4.22 o 
  -5   4   4        0.72        0.99      0.77 o 
  -4   4   4        0.46        2.66      0.80 o 
  -3   4   4        3.72        6.35      1.40 o 
  -2   4   4        2.44        3.35      1.26 o 
  -1   4   4       18.42       17.65      3.37 o 
   0   4   4        0.01        0.94      1.30 o 
   1   4   4        1.40        2.03      1.16 o 
   2   4   4       54.76       64.28      6.53 o 
   3   4   4      150.10      153.34      8.48 o 
   4   4   4      178.38      191.40      8.99 o 
   5   4   4      412.50      437.56     16.46 o 
   6   4   4       53.04       53.30      8.85 o 
   7   4   4      291.13      306.94      9.63 o 
   8   4   4      537.85      568.50     12.34 o 
   9   4   4       90.80      114.20     10.94 o 
  10   4   4      269.85      268.75      7.60 o 
  11   4   4        7.67        3.41      1.45 o 
  12   4   4      106.83       99.02      7.46 o 
  13   4   4       34.04       28.93      6.33 o 
  14   4   4       36.96       38.78      7.92 o 
  15   4   4        0.84        2.16      1.56 o 
  16   4   4        4.93        4.34      2.32 o 
  17   4   4        5.20        5.22      3.13 o 
 -16   5   4       10.17        8.38      2.99 o 
 -15   5   4       18.25       13.90      3.36 o 
 -14   5   4       10.43        6.91      2.11 o 
 -13   5   4      568.64      629.17     17.24 o 
 -12   5   4       17.69       10.14      2.95 o 
 -11   5   4       12.57        6.93      2.04 o 
 -10   5   4      297.07      302.35      6.77 o 
  -9   5   4        7.17        3.38      1.84 o 
  -8   5   4        0.68        4.75      2.29 o 
  -7   5   4        2.84        5.46      1.85 o 
  -6   5   4        0.34       -0.77      2.52 o 
  -5   5   4       21.14       20.88      5.94 o 
  -4   5   4       17.41       17.71      3.17 o 
  -3   5   4        0.00       -0.26      1.26 o 
  -2   5   4        1.99        5.88      1.82 o 
  -1   5   4       55.98       57.84      6.63 o 
   0   5   4       18.37       14.60      2.67 o 
   1   5   4       14.54       11.58      2.49 o 
   2   5   4        2.52        2.98      1.75 o 
   3   5   4        4.01        5.10      1.84 o 
   4   5   4      454.70      455.56     25.01 o 
   5   5   4      131.23      132.42     10.81 o 
   6   5   4       72.85       51.44      8.57 o 
   7   5   4        6.75        6.34      1.81 o 
   8   5   4        0.24        3.33      1.59 o 
   9   5   4       11.66       10.83      2.77 o 
  10   5   4       49.44       34.44      8.81 o 
  11   5   4      151.45      160.09     15.05 o 
  12   5   4       22.23       18.30      7.40 o 
  13   5   4       51.27       38.32      8.99 o 
  -9   6   4       30.97       17.43      4.27 o 
  -8   6   4       24.42       16.98      3.03 o 
  -7   6   4        3.31        2.30      1.07 o 
  -6   6   4        5.71        2.17      1.92 o 
  -5   6   4        6.43        8.76      2.35 o 
  -4   6   4        0.90        2.44      2.18 o 
  -3   6   4        2.76        5.40      2.46 o 
  -2   6   4       17.56       19.47      5.09 o 
  -1   6   4       46.79       36.17      8.55 o 
   0   6   4       20.60       23.11      6.37 o 
   1   6   4       69.32       59.11     13.94 o 
   2   6   4        2.92        7.55      2.42 o 
   3   6   4       52.47       30.42      6.11 o 
   4   6   4        7.26        6.05      2.42 o 
   5   6   4        9.47        9.35      3.02 o 
   6   6   4       11.00        8.93      2.75 o 
 -25   1   5        9.78        8.08      3.12 o 
 -24   1   5        0.20        3.76      2.62 o 
 -23   1   5        1.67        3.97      1.74 o 
 -22   1   5      137.53      145.63     11.78 o 
 -21   1   5      164.26      166.99      5.73 o 
 -20   1   5      103.19      114.91      9.39 o 
 -19   1   5      459.01      480.90     12.62 o 
 -18   1   5      584.01      620.93     16.34 o 
 -17   1   5      360.35      359.62      8.32 o 
 -16   1   5       50.34       52.68      8.36 o 
 -15   1   5       12.18       13.67      2.43 o 
 -14   1   5      371.27      385.88      5.26 o 
 -13   1   5      607.87      585.87      7.98 o 
 -12   1   5      715.91      709.38     13.27 o 
 -11   1   5       18.12       19.64      2.64 o 
 -10   1   5     1323.71     1382.96     24.95 o 
  -9   1   5       86.49       82.88      2.93 o 
  -8   1   5      727.43      795.71     10.33 o 
  -7   1   5       73.59       72.43      2.12 o 
  -6   1   5      103.25      102.67      2.26 o 
  -5   1   5      246.37      269.80      3.21 o 
  -4   1   5       35.90       38.02      1.05 o 
  -3   1   5        0.83        1.84      0.48 o 
  -2   1   5       77.41       86.94      1.29 o 
  -1   1   5        8.95       12.96      1.04 o 
   0   1   5       21.12       22.25      1.29 o 
   1   1   5      471.92      498.35      4.74 o 
   2   1   5     1049.19     1081.17     11.24 o 
   3   1   5      458.25      463.02      7.23 o 
   4   1   5      894.81      969.48     12.69 o 
   5   1   5        7.53        6.43      0.80 o 
   6   1   5     1659.52     1698.73     18.64 o 
   7   1   5      371.36      387.87      6.44 o 
   8   1   5       89.87       88.14      4.01 o 
   9   1   5        2.33        2.13      0.86 o 
  10   1   5      333.59      362.69      5.23 o 
  11   1   5        1.07        0.30      1.21 o 
  12   1   5      264.52      295.42     10.81 o 
  13   1   5       16.49       10.58      2.72 o 
  14   1   5       28.88       35.48      5.33 o 
  15   1   5       45.96       38.53      5.97 o 
  16   1   5        0.60        0.45      1.98 o 
  17   1   5       53.65       48.45      6.83 o 
  18   1   5       35.48       34.60      6.23 o 
  19   1   5       15.55        9.12      2.41 o 
  20   1   5        6.27        2.77      1.87 o 
  21   1   5        3.61        3.86      1.96 o 
 -24   2   5        9.67       11.35      3.90 o 
 -23   2   5       33.81       37.43      9.22 o 
 -22   2   5       18.72       26.85      5.70 o 
 -21   2   5       11.97       10.84      2.05 o 
 -20   2   5       11.14        8.96      2.47 o 
 -19   2   5        0.54        1.13      1.17 o 
 -18   2   5      362.03      379.51      8.97 o 
 -17   2   5      283.94      282.58      8.83 o 
 -16   2   5       70.25       74.25      5.06 o 
 -15   2   5      477.80      491.59     11.97 o 
 -14   2   5      499.82      491.24     17.69 o 
 -13   2   5      251.34      241.39     14.56 o 
 -12   2   5       17.69       14.19      1.03 o 
 -11   2   5       34.67       34.76      1.39 o 
 -10   2   5       25.68       28.95      2.94 o 
  -9   2   5      115.35      130.09      4.74 o 
  -8   2   5        1.00        2.30      1.18 o 
  -7   2   5        5.67        7.61      2.38 o 
  -6   2   5       67.54       62.14      3.56 o 
  -5   2   5        3.79        2.62      0.56 o 
  -4   2   5       20.29       25.42      1.77 o 
  -3   2   5       35.77       40.69      1.65 o 
  -2   2   5      220.59      258.48      3.98 o 
  -1   2   5      161.82      158.64      3.54 o 
   0   2   5      203.21      225.20      3.50 o 
   1   2   5      267.07      257.41      4.77 o 
   2   2   5     1335.26     1474.32     20.60 o 
   3   2   5      172.22      188.33      5.06 o 
   4   2   5       60.71       55.94      2.73 o 
   5   2   5      210.77      233.14      4.49 o 
   6   2   5      273.40      264.21      5.17 o 
   7   2   5      134.40      138.46      5.52 o 
   8   2   5      295.59      305.59      9.60 o 
   9   2   5      111.92      107.18      4.26 o 
  10   2   5      178.88      192.11      6.15 o 
  11   2   5       26.21       21.78      2.64 o 
  12   2   5       64.97       68.64      8.93 o 
  13   2   5        3.81        3.17      1.86 o 
  14   2   5        7.06        6.90      2.73 o 
  15   2   5       19.62       17.83      3.85 o 
  16   2   5        0.23        3.48      1.56 o 
  17   2   5        4.00        0.77      1.62 o 
  18   2   5        6.06        4.75      2.42 o 
  19   2   5        1.23        4.18      2.87 o 
  20   2   5       11.38        4.11      2.15 o 
 -22   3   5        2.39        6.29      3.08 o 
 -21   3   5      140.85      152.16      9.67 o 
 -20   3   5       69.67       84.95      8.82 o 
 -19   3   5        1.28        4.85      1.45 o 
 -18   3   5      103.37      109.80      5.20 o 
 -17   3   5      373.85      420.87      8.27 o 
 -16   3   5       12.21        8.21      2.93 o 
 -15   3   5        0.75        0.64      2.22 o 
 -14   3   5       40.34       41.20      2.65 o 
 -13   3   5      328.43      352.14      9.67 o 
 -12   3   5       41.55       44.45      4.19 o 
 -11   3   5       64.09       60.12      3.49 o 
 -10   3   5      281.74      276.20     12.43 o 
  -9   3   5        0.61        7.51      2.52 o 
  -8   3   5       78.76       93.04      4.99 o 
  -7   3   5        5.86        5.52      2.19 o 
  -6   3   5       19.61       24.65      3.81 o 
  -5   3   5       58.60       45.60      5.52 o 
  -4   3   5       10.10       14.37      2.03 o 
  -3   3   5        9.02       10.97      2.16 o 
  -2   3   5       12.40       15.54      2.17 o 
  -1   3   5        0.01        3.01      0.77 o 
   0   3   5       41.94       61.01      2.68 o 
   1   3   5        3.51        6.15      1.23 o 
   2   3   5      713.22      777.28      6.94 o 
   3   3   5       20.33       19.97      2.95 o 
   4   3   5       15.28       13.16      1.94 o 
   5   3   5      380.53      426.57     14.97 o 
   6   3   5     1250.16     1276.31     19.31 o 
   7   3   5      135.86      139.89      5.04 o 
   8   3   5      343.24      380.78     10.02 o 
   9   3   5       44.49       42.14      4.67 o 
  10   3   5        1.99        3.06      1.34 o 
  11   3   5        3.90        3.50      1.13 o 
  12   3   5       14.68       13.92      2.33 o 
  13   3   5      115.16      122.35     10.22 o 
  14   3   5       14.45        9.42      4.95 o 
  15   3   5       12.87       10.82      4.55 o 
  16   3   5       20.22       16.01      3.79 o 
  17   3   5        4.18        0.35      2.16 o 
  18   3   5        3.50        4.87      2.38 o 
 -20   4   5       63.55       47.25     10.78 o 
 -19   4   5      222.11      246.10     13.90 o 
 -18   4   5      100.98      100.37      6.74 o 
 -17   4   5      105.67      121.54     14.30 o 
 -16   4   5        8.43        8.44      2.98 o 
 -15   4   5       79.68       78.93     13.98 o 
 -14   4   5      556.14      611.96      9.16 o 
 -13   4   5       36.42       35.69      4.46 o 
 -12   4   5       41.94       38.32      4.74 o 
 -11   4   5       18.52       17.62      3.18 o 
 -10   4   5      384.21      353.82      7.86 o 
  -9   4   5       17.50       15.08      3.79 o 
  -8   4   5       65.29       58.63      8.62 o 
  -7   4   5      102.19       96.37      7.68 o 
  -6   4   5       78.51       59.92      5.06 o 
  -5   4   5       32.00       20.39      3.24 o 
  -4   4   5       15.32       10.15      1.82 o 
  -3   4   5        1.41        3.41      1.07 o 
  -2   4   5       66.14       66.36      6.15 o 
  -1   4   5      112.23      119.27      5.06 o 
   0   4   5       14.00       15.59      1.99 o 
   1   4   5       13.92       16.96      3.20 o 
   2   4   5       59.92       61.49      5.61 o 
   3   4   5       51.66       50.60      5.30 o 
   4   4   5      472.88      468.38     22.10 o 
   5   4   5       27.31       28.38      4.37 o 
   6   4   5      129.16      138.33      8.91 o 
   7   4   5      137.69      131.20      7.99 o 
   8   4   5      626.37      670.72     10.28 o 
   9   4   5       62.42       72.19      8.01 o 
  10   4   5      395.49      417.78      9.27 o 
  11   4   5       32.96       21.93      8.76 o 
  12   4   5      336.92      349.98      7.34 o 
  13   4   5       93.49       96.31      8.71 o 
  14   4   5      150.30      164.38     10.20 o 
  15   4   5       12.23        4.59      2.29 o 
  16   4   5       18.04       15.44      5.98 o 
 -16   5   5       37.44       25.54      5.63 o 
 -15   5   5      116.22      141.24     20.63 o 
 -14   5   5        2.48        3.60      2.05 o 
 -13   5   5      110.04      126.21     10.30 o 
 -12   5   5       65.76       62.49     10.48 o 
 -11   5   5      203.00      221.13      7.96 o 
 -10   5   5       67.13       70.34      5.90 o 
  -9   5   5        4.96        4.87      1.74 o 
  -8   5   5      134.74      136.88      5.16 o 
  -7   5   5       84.21       96.81     10.60 o 
  -6   5   5        0.08        5.52      2.50 o 
  -5   5   5       10.31       12.19      3.40 o 
  -4   5   5        1.36        2.29      2.27 o 
  -3   5   5        0.79        3.09      3.18 o 
  -2   5   5       13.29       22.35      3.53 o 
  -1   5   5        8.65       15.13      5.00 o 
   0   5   5       14.21       17.26      3.54 o 
   1   5   5        0.78        1.99      1.97 o 
   2   5   5        0.37        3.12      1.47 o 
   3   5   5       21.34       19.19      2.85 o 
   4   5   5       59.53       62.19      7.57 o 
   5   5   5        9.64        9.89      2.00 o 
   6   5   5      218.00      213.62     24.47 o 
   7   5   5       96.30       82.26     19.14 o 
   8   5   5       90.13       73.06     10.78 o 
   9   5   5       57.19       42.13      9.79 o 
  10   5   5       66.81       65.18     12.69 o 
  11   5   5        7.58        6.86      2.51 o 
  12   5   5        6.76        5.16      1.74 o 
  -8   6   5        6.03        5.79      1.75 o 
  -7   6   5        0.21        1.04      1.33 o 
  -6   6   5        9.92        7.21      2.25 o 
  -5   6   5       21.61       16.39      4.96 o 
  -4   6   5        9.70        6.57      4.01 o 
  -3   6   5        0.43        6.78      2.39 o 
  -2   6   5       41.52       54.30     11.05 o 
  -1   6   5        5.00        7.93      2.46 o 
   0   6   5        0.93        5.40      2.26 o 
   1   6   5        1.67        2.57      2.50 o 
   2   6   5      334.70      417.72     10.57 o 
   3   6   5       67.23       58.09     14.95 o 
   4   6   5      165.05      173.31     19.19 o 
 -25   0   6       32.61       36.08     11.82 o 
 -24   0   6        0.87        4.57      2.64 o 
 -23   0   6        9.65        3.95      2.96 o 
 -22   0   6        1.91       -0.86      2.76 o 
 -21   0   6      165.76      172.03     10.45 o 
 -20   0   6        2.11        5.00      2.87 o 
 -19   0   6       51.11       54.63      9.73 o 
 -18   0   6      110.68      124.44      9.87 o 
 -17   0   6        3.38        3.19      3.69 o 
 -16   0   6      122.32      134.88     14.31 o 
 -15   0   6        5.74        7.98      4.36 o 
 -14   0   6      243.87      248.22      9.10 o 
 -13   0   6      136.59      129.12      3.68 o 
 -12   0   6     1114.26     1125.52     23.37 o 
 -11   0   6        1.78        0.67      0.57 o 
 -10   0   6      100.83      107.43      3.58 o 
  -9   0   6      417.00      463.15     12.81 o 
  -8   0   6     2685.55     2710.71     67.05 o 
  -7   0   6     1275.56     1373.21     25.65 o 
  -6   0   6    12606.72    13184.00     48.40 o 
  -5   0   6      126.87      135.35      2.14 o 
  -4   0   6      710.91      785.60      8.72 o 
  -3   0   6        4.03        3.37      0.64 o 
  -2   0   6        5.77       11.20      1.54 o 
  -1   0   6        0.00        0.72      1.04 o 
   0   0   6        4.58        3.73      0.98 o 
   1   0   6       54.29       55.81      2.63 o 
   2   0   6      156.09      148.55      4.94 o 
   3   0   6      191.00      192.41      8.97 o 
   4   0   6      415.73      405.66      7.53 o 
   5   0   6      376.54      357.97      6.92 o 
   6   0   6     1669.77     1830.12     25.38 o 
   7   0   6      406.66      380.13      7.32 o 
   8   0   6      194.78      219.81      7.86 o 
   9   0   6       19.24       32.27      9.15 o 
  10   0   6      431.72      487.85      9.60 o 
  11   0   6      980.10     1059.04     43.78 o 
  12   0   6      168.31      163.74     16.01 o 
  13   0   6        2.21        4.66      2.77 o 
  14   0   6      216.50      252.87     12.32 o 
  15   0   6        1.72        7.02      2.92 o 
  16   0   6       66.47       53.85     12.58 o 
  17   0   6      279.56      337.02     44.18 o 
  18   0   6      174.35      217.90     19.37 o 
  19   0   6       23.03       21.55      8.94 o 
  20   0   6        5.29       10.63      5.60 o 
 -25   1   6        0.39        3.72      2.06 o 
 -24   1   6       13.31        9.59      3.38 o 
 -23   1   6        6.29        4.83      2.37 o 
 -22   1   6        0.00        3.37      1.42 o 
 -21   1   6        1.84        4.78      2.13 o 
 -20   1   6        0.22        1.71      1.76 o 
 -19   1   6      232.89      240.11      5.62 o 
 -18   1   6      118.36      120.55      5.12 o 
 -17   1   6       92.81       85.44      6.51 o 
 -16   1   6       14.41       11.42      2.24 o 
 -15   1   6      239.38      230.03      5.97 o 
 -14   1   6      809.65      812.33     11.73 o 
 -13   1   6       66.93       67.39      3.13 o 
 -12   1   6        3.21        5.01      1.14 o 
 -11   1   6      918.52      949.58     16.76 o 
 -10   1   6       56.02       59.05      1.61 o 
  -9   1   6        0.33        0.28      0.99 o 
  -8   1   6     4831.98     4970.25     62.66 o 
  -7   1   6      415.68      466.98      5.47 o 
  -6   1   6       71.91       76.00      1.37 o 
  -5   1   6        8.87        9.66      1.20 o 
  -4   1   6       31.98       29.00      1.10 o 
  -3   1   6        3.06        1.02      0.57 o 
  -2   1   6        4.15        2.56      0.62 o 
  -1   1   6       33.43       26.00      1.19 o 
   0   1   6       16.12       13.20      1.34 o 
   1   1   6      613.48      638.37      9.47 o 
   2   1   6      536.49      586.96      8.32 o 
   3   1   6      313.74      341.52      9.10 o 
   4   1   6      531.40      556.28      7.64 o 
   5   1   6       12.02        5.62      1.60 o 
   6   1   6        1.49        1.40      1.22 o 
   7   1   6        2.35        2.87      1.15 o 
   8   1   6       93.42      103.52      6.05 o 
   9   1   6     1053.98     1121.06     23.09 o 
  10   1   6       22.05       15.36      2.71 o 
  11   1   6      258.98      264.61      9.12 o 
  12   1   6       10.45        7.27      2.30 o 
  13   1   6       10.36       11.39      2.29 o 
  14   1   6       43.24       33.03      5.12 o 
  15   1   6       28.35       29.56      4.56 o 
  16   1   6        4.28        3.59      1.96 o 
  17   1   6        0.68        4.07      2.32 o 
  18   1   6       72.43       66.29     12.80 o 
  19   1   6       55.82       51.53     14.57 o 
  20   1   6       25.38       14.94      3.91 o 
 -24   2   6       20.23       18.28      4.50 o 
 -23   2   6       59.18       56.99     11.84 o 
 -22   2   6      105.12      117.77     13.01 o 
 -21   2   6       56.24       55.23     11.17 o 
 -20   2   6      119.76      121.66     20.01 o 
 -19   2   6        4.12        4.43      1.66 o 
 -18   2   6       17.81       10.41      2.89 o 
 -17   2   6       77.67       73.56     10.66 o 
 -16   2   6     3085.93     3460.91     92.37 o 
 -15   2   6      984.27      970.81     24.01 o 
 -14   2   6      439.96      399.73     11.19 o 
 -13   2   6       71.24       82.21     10.12 o 
 -12   2   6      664.11      664.67     13.71 o 
 -11   2   6      444.55      464.14      7.43 o 
 -10   2   6        8.77       11.16      2.46 o 
  -9   2   6        8.25        7.56      2.37 o 
  -8   2   6        3.29        4.88      1.42 o 
  -7   2   6      104.76      108.17      4.44 o 
  -6   2   6        5.20        2.09      0.54 o 
  -5   2   6        0.00        0.94      0.51 o 
  -4   2   6        1.52        3.21      0.70 o 
  -3   2   6        3.93        1.34      0.55 o 
  -2   2   6        0.16        0.81      0.61 o 
  -1   2   6        8.78       11.68      1.62 o 
   0   2   6       26.68       26.58      1.50 o 
   1   2   6      183.30      224.06      4.78 o 
   2   2   6      354.04      387.25      7.58 o 
   3   2   6      953.34     1069.29     12.92 o 
   4   2   6        6.58        9.85      2.05 o 
   5   2   6        0.69        0.76      0.97 o 
   6   2   6      175.26      171.24      4.91 o 
   7   2   6      424.16      405.21      9.46 o 
   8   2   6      387.21      375.88      6.96 o 
   9   2   6      513.11      514.70     14.87 o 
  10   2   6     3054.25     3291.77     66.73 o 
  11   2   6      982.70      949.57     28.47 o 
  12   2   6      105.71      113.83      9.56 o 
  13   2   6       34.68       35.11      5.05 o 
  14   2   6       31.14       25.80      6.42 o 
  15   2   6       25.82       19.31      4.53 o 
  16   2   6        5.41        3.84      2.08 o 
  17   2   6        7.56        5.24      2.62 o 
  18   2   6        2.17        4.19      2.21 o 
  19   2   6        0.04        5.41      2.58 o 
 -22   3   6        2.85        1.42      4.06 o 
 -21   3   6        2.64        4.17      1.91 o 
 -20   3   6       12.11        7.59      2.30 o 
 -19   3   6        5.53        7.20      1.78 o 
 -18   3   6       47.31       49.11      7.18 o 
 -17   3   6      134.57      146.59      5.93 o 
 -16   3   6      319.50      358.59     13.68 o 
 -15   3   6      493.56      509.91     16.56 o 
 -14   3   6      826.21      876.42     17.64 o 
 -13   3   6      472.87      483.10     13.98 o 
 -12   3   6      659.32      682.26     15.54 o 
 -11   3   6      329.90      345.44     15.70 o 
 -10   3   6      916.78      919.49     20.64 o 
  -9   3   6        3.48        3.89      1.85 o 
  -8   3   6       60.81       59.21      4.32 o 
  -7   3   6      101.29       98.03      4.57 o 
  -6   3   6       27.73       26.72      4.74 o 
  -5   3   6        3.50        2.08      0.90 o 
  -4   3   6        0.11       -0.09      0.93 o 
  -3   3   6       12.78       13.38      2.57 o 
  -2   3   6       38.33       30.46      3.45 o 
  -1   3   6       15.67       18.07      2.40 o 
   0   3   6       11.47       19.16      2.35 o 
   1   3   6      158.39      162.52      4.86 o 
   2   3   6      182.28      212.45      7.73 o 
   3   3   6       25.06       29.47      3.60 o 
   4   3   6        9.29        9.84      1.52 o 
   5   3   6       34.66       30.51      4.18 o 
   6   3   6     1002.70     1091.65     23.51 o 
   7   3   6       16.95       17.94      3.65 o 
   8   3   6      460.32      457.45     11.53 o 
   9   3   6     1227.96     1297.33     21.71 o 
  10   3   6      193.43      194.57     13.67 o 
  11   3   6       42.42       41.71      5.82 o 
  12   3   6       95.91       96.01      6.58 o 
  13   3   6      383.07      335.05     14.01 o 
  14   3   6      724.23      815.82     15.16 o 
  15   3   6        9.89        3.94      2.73 o 
  16   3   6       21.05       12.59      5.32 o 
  17   3   6        0.32        1.40      2.75 o 
 -20   4   6       77.36       89.93      9.56 o 
 -19   4   6      148.54      184.73      7.37 o 
 -18   4   6      129.13      135.13      9.63 o 
 -17   4   6       99.25       88.31     11.33 o 
 -16   4   6       20.31       15.56      4.17 o 
 -15   4   6       31.38       25.63      4.64 o 
 -14   4   6        4.48        4.48      2.20 o 
 -13   4   6        8.11        6.84      2.20 o 
 -12   4   6        2.42        3.20      1.24 o 
 -11   4   6       16.57       14.97      3.35 o 
 -10   4   6       45.23       50.54      6.57 o 
  -9   4   6       50.47       64.15      6.67 o 
  -8   4   6       92.02       85.02      5.14 o 
  -7   4   6       53.42       43.66      7.47 o 
  -6   4   6      270.55      255.67     10.64 o 
  -5   4   6       25.39       17.10      3.30 o 
  -4   4   6       47.88       48.76      6.30 o 
  -3   4   6       44.04       34.89      5.09 o 
  -2   4   6        0.49        2.53      1.23 o 
  -1   4   6        6.04        6.05      1.90 o 
   0   4   6       15.44       21.57      3.06 o 
   1   4   6       20.05       23.43      3.61 o 
   2   4   6        1.47        1.93      1.04 o 
   3   4   6        3.05        3.24      1.41 o 
   4   4   6       32.58       31.56      4.30 o 
   5   4   6        2.86        3.92      1.71 o 
   6   4   6       44.59       44.32      7.17 o 
   7   4   6       94.32       92.09     12.91 o 
   8   4   6      123.21      137.76     11.42 o 
   9   4   6        0.05        2.98      1.36 o 
  10   4   6      109.63      130.60     10.81 o 
  11   4   6      179.98      198.86     14.23 o 
  12   4   6      110.38      105.32      8.85 o 
  13   4   6       14.42       12.82      2.88 o 
  14   4   6       56.40       62.39      7.91 o 
  15   4   6        1.01        4.06      1.73 o 
 -15   5   6       54.32       41.77      8.57 o 
 -14   5   6       78.03       76.34     11.60 o 
 -13   5   6        2.97        1.39      2.17 o 
 -12   5   6       91.83       74.86     12.13 o 
 -11   5   6        9.28        6.12      1.78 o 
 -10   5   6      421.15      448.38      6.92 o 
  -9   5   6       66.28       59.34      4.24 o 
  -8   5   6      342.68      392.20     14.28 o 
  -7   5   6      226.26      234.71     11.05 o 
  -6   5   6       31.71       28.83      5.50 o 
  -5   5   6       12.68       11.64      3.39 o 
  -4   5   6        2.27        3.83      1.63 o 
  -3   5   6        5.15        6.76      2.54 o 
  -2   5   6        5.65        9.22      3.19 o 
  -1   5   6        8.38        6.26      1.82 o 
   0   5   6       11.08        7.34      2.32 o 
   1   5   6        0.39        1.60      1.17 o 
   2   5   6       46.91       42.37      7.99 o 
   3   5   6      114.83      128.33      9.49 o 
   4   5   6      258.79      293.84     11.20 o 
   5   5   6       12.50        8.45      1.93 o 
   6   5   6      122.34      153.15     26.06 o 
   7   5   6        1.69        1.99      2.31 o 
   8   5   6        2.97        2.78      3.20 o 
   9   5   6        0.12        2.57      2.27 o 
  10   5   6        3.67        5.19      1.64 o 
  -7   6   6       12.37        7.76      2.06 o 
  -6   6   6       44.79       33.41      9.11 o 
  -5   6   6       25.38       16.90      6.12 o 
  -4   6   6       17.97       14.99      4.95 o 
  -3   6   6       15.94       11.70      3.68 o 
  -2   6   6        8.50        8.96      3.32 o 
  -1   6   6        0.03        6.95      3.51 o 
   0   6   6        3.77        8.07      3.42 o 
   1   6   6       16.64       15.11      6.05 o 
   2   6   6       34.04       36.67     14.06 o 
 -25   1   7        8.15        9.31      3.46 o 
 -24   1   7        8.21       16.15      4.70 o 
 -23   1   7       29.75       30.01      8.73 o 
 -22   1   7       50.93       47.51     13.17 o 
 -21   1   7        2.41        1.14      1.50 o 
 -20   1   7       10.88        7.42      1.88 o 
 -19   1   7       51.90       54.52      6.79 o 
 -18   1   7       10.10       10.06      1.87 o 
 -17   1   7      220.64      199.17     13.61 o 
 -16   1   7      793.30      739.77     21.53 o 
 -15   1   7      332.42      316.36     11.15 o 
 -14   1   7        6.66        5.67      1.33 o 
 -13   1   7       57.91       56.82      4.48 o 
 -12   1   7        0.47        1.44      0.90 o 
 -11   1   7       28.27       35.11      1.90 o 
 -10   1   7       30.72       31.90      1.79 o 
  -9   1   7        8.44        7.26      1.10 o 
  -8   1   7     2704.37     2720.57     37.63 o 
  -7   1   7      210.99      228.21      3.53 o 
  -6   1   7       17.95       18.17      2.11 o 
  -5   1   7      286.93      312.23      6.39 o 
  -4   1   7       85.84       88.72      2.34 o 
  -3   1   7        5.46        4.93      0.74 o 
  -2   1   7       77.48       78.73      1.84 o 
  -1   1   7       54.10       48.05      1.36 o 
   0   1   7        0.18        1.75      0.93 o 
   1   1   7        1.83        2.61      0.97 o 
   2   1   7        4.18        4.18      1.04 o 
   3   1   7      116.33      128.77      3.32 o 
   4   1   7       62.47       69.56      4.62 o 
   5   1   7       21.97       27.22      3.91 o 
   6   1   7       28.72       30.45      5.47 o 
   7   1   7        5.78        4.85      1.44 o 
   8   1   7      209.05      215.41      7.11 o 
   9   1   7      598.53      620.74     12.86 o 
  10   1   7        0.12        0.77      0.97 o 
  11   1   7      377.31      390.49     17.19 o 
  12   1   7       40.55       35.46      5.29 o 
  13   1   7       63.18       51.64      4.50 o 
  14   1   7       65.24       65.17      7.52 o 
  15   1   7      128.01      125.77      9.72 o 
  16   1   7      220.05      256.82     17.31 o 
  17   1   7       11.80       11.65      3.61 o 
  18   1   7        3.66        1.46      3.22 o 
  19   1   7        0.08        3.20      2.94 o 
 -24   2   7        3.29        4.54      2.63 o 
 -23   2   7        3.92        8.84      3.76 o 
 -22   2   7        9.25        7.96      4.43 o 
 -21   2   7       43.08       23.72      5.87 o 
 -20   2   7       94.55       96.79     19.96 o 
 -19   2   7        3.27        3.11      1.04 o 
 -18   2   7       19.63       16.91      4.12 o 
 -17   2   7        5.19        4.37      1.88 o 
 -16   2   7        0.02        2.16      2.46 o 
 -15   2   7      102.14      103.36      5.02 o 
 -14   2   7        5.05        1.99      1.22 o 
 -13   2   7        2.30        2.81      2.12 o 
 -12   2   7     1852.38     1871.07     49.28 o 
 -11   2   7      377.95      388.38      7.52 o 
 -10   2   7        2.31        2.91      1.35 o 
  -9   2   7       35.71       46.72      3.08 o 
  -8   2   7        0.66        1.52      0.58 o 
  -7   2   7       39.19       38.94      2.29 o 
  -6   2   7       56.23       49.54      1.67 o 
  -5   2   7        0.04        1.06      0.39 o 
  -4   2   7      111.86      106.89      2.71 o 
  -3   2   7        7.21        8.23      1.24 o 
  -2   2   7       13.98       12.98      2.02 o 
  -1   2   7        1.16        1.79      0.50 o 
   0   2   7        0.32        1.22      0.67 o 
   1   2   7       31.76       27.70      3.26 o 
   2   2   7        5.38        5.44      2.00 o 
   3   2   7       32.42       39.68      4.17 o 
   4   2   7      125.44      128.95      7.38 o 
   5   2   7      488.42      584.98      8.64 o 
   6   2   7       25.72       24.34      4.71 o 
   7   2   7       21.50       20.75      3.77 o 
   8   2   7       60.60       58.89      6.25 o 
   9   2   7        0.05        0.10      0.91 o 
  10   2   7       34.68       33.18      4.17 o 
  11   2   7       68.61       62.33     10.49 o 
  12   2   7      219.61      214.52     17.07 o 
  13   2   7       16.51       10.59      3.26 o 
  14   2   7       10.18        7.92      3.20 o 
  15   2   7        0.05        2.72      3.25 o 
  16   2   7        2.49        2.39      2.33 o 
  17   2   7       47.10       32.86      9.99 o 
  18   2   7       50.10       42.39     13.87 o 
 -22   3   7       10.82        4.31      3.45 o 
 -21   3   7        0.38        2.25      1.78 o 
 -20   3   7        3.83        2.57      2.24 o 
 -19   3   7       15.81        9.88      3.93 o 
 -18   3   7       32.14       31.94      5.93 o 
 -17   3   7       16.35       15.73      3.56 o 
 -16   3   7       98.23      106.00      6.51 o 
 -15   3   7       29.37       22.41      4.75 o 
 -14   3   7      638.50      702.43     15.06 o 
 -13   3   7       80.76       86.45      3.16 o 
 -12   3   7        0.43        1.55      2.00 o 
 -11   3   7      297.41      279.23     17.01 o 
 -10   3   7      810.17      850.55     22.29 o 
  -9   3   7      361.19      330.84     10.03 o 
  -8   3   7       66.67       68.18      6.53 o 
  -7   3   7       62.42       60.43      4.14 o 
  -6   3   7       71.50       57.50      3.44 o 
  -5   3   7       12.16       20.05      2.80 o 
  -4   3   7        3.63        5.78      1.14 o 
  -3   3   7        0.05        1.39      0.93 o 
  -2   3   7        0.11        3.11      0.71 o 
  -1   3   7        3.34        9.09      1.44 o 
   0   3   7        1.70        6.41      1.35 o 
   1   3   7       11.95       18.00      1.93 o 
   2   3   7       96.54      113.46      4.76 o 
   3   3   7       77.91       80.40      3.48 o 
   4   3   7        3.65        3.66      1.09 o 
   5   3   7      113.10      124.44      5.76 o 
   6   3   7        1.39        1.76      1.04 o 
   7   3   7      120.84      131.12      5.96 o 
   8   3   7       88.85       83.21      9.93 o 
   9   3   7      397.71      462.32     12.34 o 
  10   3   7        6.76        2.73      1.83 o 
  11   3   7       13.44        8.21      2.36 o 
  12   3   7      243.84      245.82     15.86 o 
  13   3   7      190.93      191.16     13.62 o 
  14   3   7        8.19        4.93      2.76 o 
  15   3   7      107.04      105.90     14.99 o 
  16   3   7      109.13      101.36     15.93 o 
 -19   4   7       12.26       11.60      3.74 o 
 -18   4   7        6.72        8.01      2.54 o 
 -17   4   7       24.67       21.42      4.64 o 
 -16   4   7       89.87       94.40     11.21 o 
 -15   4   7       22.54       21.92      3.97 o 
 -14   4   7       99.38      111.74     10.12 o 
 -13   4   7        9.44       10.30      3.51 o 
 -12   4   7       17.30       15.20      3.29 o 
 -11   4   7       79.82       69.91     11.16 o 
 -10   4   7       25.54       12.83      4.72 o 
  -9   4   7       31.37       22.82      3.77 o 
  -8   4   7       75.54       64.69     10.79 o 
  -7   4   7        0.03        3.42      2.44 o 
  -6   4   7        4.29        6.71      2.36 o 
  -5   4   7      169.71      159.68      8.42 o 
  -4   4   7      363.38      304.20      7.72 o 
  -3   4   7      109.25       83.42      4.67 o 
  -2   4   7        1.73        4.59      1.49 o 
  -1   4   7        3.81        3.98      1.28 o 
   0   4   7        0.94        2.12      1.39 o 
   1   4   7       13.19       11.58      2.22 o 
   2   4   7        2.98        3.39      1.16 o 
   3   4   7       39.83       37.92      6.13 o 
   4   4   7       74.64       73.79      9.23 o 
   5   4   7        0.03        2.20      1.94 o 
   6   4   7       73.36       78.39      9.67 o 
   7   4   7       97.45       89.63      7.41 o 
   8   4   7       57.47       57.72      7.74 o 
   9   4   7       42.60       39.79      7.12 o 
  10   4   7        0.75        2.52      2.09 o 
  11   4   7        0.06        1.55      2.31 o 
  12   4   7       70.64       80.49      9.64 o 
  13   4   7       86.17       78.88     13.00 o 
 -15   5   7       61.65       55.04     10.54 o 
 -14   5   7        1.03        4.01      2.46 o 
 -13   5   7       11.47        7.77      2.55 o 
 -12   5   7       10.41        9.03      3.54 o 
 -11   5   7        5.70        4.62      2.71 o 
 -10   5   7        7.91       10.24      3.23 o 
  -9   5   7      128.84      134.29      9.33 o 
  -8   5   7        2.33        5.58      2.19 o 
  -7   5   7        2.13        6.20      2.38 o 
  -6   5   7      262.71      248.34     20.33 o 
  -5   5   7       64.82       61.84     16.34 o 
  -4   5   7      158.07      167.38     20.95 o 
  -3   5   7       10.74        6.97      2.26 o 
  -2   5   7        0.04        3.90      1.82 o 
  -1   5   7        0.90        3.61      1.61 o 
   0   5   7        5.96       10.03      3.47 o 
   1   5   7        2.90        5.65      1.44 o 
   2   5   7        0.01        1.74      1.88 o 
   3   5   7       65.64       65.54     11.75 o 
   4   5   7       10.03       10.07      3.17 o 
   5   5   7       67.04       61.84      7.05 o 
   6   5   7       77.25       82.44     11.93 o 
   7   5   7       13.48        7.65      3.06 o 
   8   5   7        0.43        1.89      1.86 o 
   9   5   7       21.71       19.84      6.97 o 
 -25   0   8      150.37      213.89     34.10 o 
 -24   0   8       12.81       13.62      5.85 o 
 -23   0   8       34.81       29.33      8.21 o 
 -22   0   8       32.97       41.49      9.72 o 
 -21   0   8        0.73        1.92      2.60 o 
 -20   0   8       41.72       44.10     10.63 o 
 -19   0   8      165.18      179.79     10.11 o 
 -18   0   8      973.00      898.71     50.00 o 
 -17   0   8       46.46       69.85     13.04 o 
 -16   0   8       26.09       27.57      5.08 o 
 -15   0   8       36.40       41.55      6.38 o 
 -14   0   8        0.06        4.76      2.62 o 
 -13   0   8        9.88        9.66      3.60 o 
 -12   0   8      289.24      271.08     10.94 o 
 -11   0   8       53.48       57.49      2.19 o 
 -10   0   8      262.48      295.44      6.22 o 
  -9   0   8      953.78     1032.44     11.16 o 
  -8   0   8        7.12        9.62      2.94 o 
  -7   0   8      148.57      152.46      6.72 o 
  -6   0   8       36.09       45.27      3.20 o 
  -5   0   8      302.71      335.51      7.72 o 
  -4   0   8       36.36       43.75      3.76 o 
  -3   0   8      120.26      130.68      4.15 o 
  -2   0   8        8.27        7.27      2.03 o 
  -1   0   8      755.94      744.37     22.88 o 
   0   0   8        0.78        1.60      1.13 o 
   1   0   8        4.12        2.59      1.07 o 
   2   0   8       17.49       19.18      3.16 o 
   3   0   8        7.82       16.18      2.47 o 
   4   0   8      145.08      151.94      4.68 o 
   5   0   8       69.83       64.36      3.23 o 
   6   0   8        8.57        7.38      1.75 o 
   7   0   8      304.46      302.71      7.83 o 
   8   0   8      581.77      585.28     17.28 o 
   9   0   8      476.72      512.10     22.31 o 
  10   0   8        1.20        1.80      5.00 o 
  11   0   8      379.07      405.92     17.31 o 
  12   0   8       80.49       80.70     16.85 o 
  13   0   8       42.21       35.42      7.47 o 
  14   0   8      152.27      136.97     32.00 o 
  15   0   8       85.99       75.10     27.94 o 
  16   0   8      315.73      411.39     18.40 o 
  17   0   8       70.71       51.99     18.64 o 
  18   0   8      103.16      138.43     27.72 o 
 -24   1   8      109.15      127.89     14.41 o 
 -23   1   8        0.27        2.96      2.37 o 
 -22   1   8        0.90        1.75      2.39 o 
 -21   1   8       30.61       34.81      6.83 o 
 -20   1   8       22.50       18.77      4.49 o 
 -19   1   8       31.41       32.06      5.09 o 
 -18   1   8        6.18        3.35      1.14 o 
 -17   1   8       87.00       69.83      3.04 o 
 -16   1   8      401.84      368.59      9.37 o 
 -15   1   8       97.37       88.42      2.97 o 
 -14   1   8       50.94       46.70      3.52 o 
 -13   1   8       31.83       30.51      3.20 o 
 -12   1   8        8.05        9.15      1.94 o 
 -11   1   8      362.22      377.55      5.40 o 
 -10   1   8      433.03      441.39     11.90 o 
  -9   1   8      399.68      436.25      6.23 o 
  -8   1   8       89.94       89.06      3.07 o 
  -7   1   8      259.77      245.72      3.55 o 
  -6   1   8      238.81      253.66      3.64 o 
  -5   1   8     2451.64     2597.06     40.24 o 
  -4   1   8       43.01       61.02      2.35 o 
  -3   1   8      404.23      438.09     12.64 o 
  -2   1   8      178.05      178.98      3.68 o 
  -1   1   8        8.23        7.00      1.07 o 
   0   1   8        6.58       10.68      1.94 o 
   1   1   8        1.33        1.89      0.91 o 
   2   1   8        1.07        2.33      0.77 o 
   3   1   8       19.53       23.37      3.58 o 
   4   1   8      177.30      185.82      5.63 o 
   5   1   8       46.58       54.56      7.07 o 
   6   1   8      225.73      230.93      8.97 o 
   7   1   8      664.17      740.46     17.76 o 
   8   1   8       81.25       73.94      7.84 o 
   9   1   8        0.11       -0.08      1.71 o 
  10   1   8       34.44       21.81      3.18 o 
  11   1   8        2.92        4.01      3.31 o 
  12   1   8      433.19      449.42     19.94 o 
  13   1   8       11.36        7.41      2.61 o 
  14   1   8        0.45        1.21      2.49 o 
  15   1   8        2.62        2.12      2.50 o 
  16   1   8      170.91      176.22     23.99 o 
  17   1   8       47.43       41.91     10.15 o 
  18   1   8        3.88        4.24      3.96 o 
 -23   2   8        2.38        3.96      2.40 o 
 -22   2   8       16.27       14.89      6.46 o 
 -21   2   8        5.12        2.78      3.33 o 
 -20   2   8        9.69        9.26      3.58 o 
 -19   2   8        1.61        2.59      1.46 o 
 -18   2   8       19.12       15.30      3.48 o 
 -17   2   8      141.26      130.01      4.62 o 
 -16   2   8        7.96        7.04      1.59 o 
 -15   2   8        2.77        4.83      1.55 o 
 -14   2   8      237.07      219.83      9.33 o 
 -13   2   8     2379.44     2501.61     75.97 o 
 -12   2   8      586.00      554.13     19.08 o 
 -11   2   8      549.13      575.73     11.62 o 
 -10   2   8      932.06      933.79     15.51 o 
  -9   2   8     3191.05     3241.28     12.18 o 
  -8   2   8      876.44      890.71     10.48 o 
  -7   2   8      380.95      383.30      6.08 o 
  -6   2   8      106.35      102.18      2.66 o 
  -5   2   8        2.19        2.17      0.76 o 
  -4   2   8      129.53      131.07      3.73 o 
  -3   2   8       51.39       53.09      2.83 o 
  -2   2   8      211.26      202.82      5.49 o 
  -1   2   8       67.37       71.65      3.01 o 
   0   2   8       16.66       21.74      3.12 o 
   1   2   8        3.88        2.68      0.97 o 
   2   2   8        4.96        5.28      1.46 o 
   3   2   8       13.25        9.29      2.12 o 
   4   2   8        0.00        3.14      1.37 o 
   5   2   8        0.35        2.25      1.49 o 
   6   2   8       29.05       34.43      5.94 o 
   7   2   8      374.17      394.04     13.18 o 
   8   2   8      124.79      116.11     15.86 o 
   9   2   8      243.77      240.52     15.23 o 
  10   2   8      448.90      458.14     12.55 o 
  11   2   8      312.81      277.49     11.70 o 
  12   2   8      106.45      103.77     14.09 o 
  13   2   8      513.38      533.25     21.55 o 
  14   2   8      312.75      348.41     22.04 o 
  15   2   8      396.97      460.91     22.09 o 
  16   2   8       46.77       31.67     10.54 o 
  17   2   8       44.96       36.74     10.17 o 
 -22   3   8        2.60        3.85      2.93 o 
 -21   3   8        6.66       10.98      4.30 o 
 -20   3   8        6.14        6.25      1.95 o 
 -19   3   8       16.05       14.61      3.47 o 
 -18   3   8       32.15       23.96      4.76 o 
 -17   3   8       24.88       22.26      4.93 o 
 -16   3   8       56.99       48.49      9.88 o 
 -15   3   8      286.13      279.94     10.73 o 
 -14   3   8      389.75      389.14     10.95 o 
 -13   3   8      518.27      540.56     17.79 o 
 -12   3   8      142.16      129.67      6.19 o 
 -11   3   8      450.60      480.43     18.85 o 
 -10   3   8     1010.87     1046.48     37.91 o 
  -9   3   8     1632.36     1684.59     59.15 o 
  -8   3   8      332.16      315.30      9.62 o 
  -7   3   8      172.42      160.75     11.54 o 
  -6   3   8      286.17      257.84      7.24 o 
  -5   3   8        2.15        4.45      1.86 o 
  -4   3   8       22.28       19.74      3.09 o 
  -3   3   8      131.60      108.48      6.54 o 
  -2   3   8       40.04       40.63      2.79 o 
  -1   3   8        5.49        1.97      0.85 o 
   0   3   8        1.25        0.97      0.90 o 
   1   3   8       35.86       32.80      1.75 o 
   2   3   8        5.38        4.90      1.97 o 
   3   3   8       12.46       17.04      3.17 o 
   4   3   8       54.06       62.07      6.27 o 
   5   3   8        0.22        2.88      1.73 o 
   6   3   8        0.14        3.84      1.72 o 
   7   3   8        3.23        5.31      1.64 o 
   8   3   8        0.12        1.44      1.22 o 
   9   3   8       21.84       12.00      4.60 o 
  10   3   8       18.53       14.69      3.05 o 
  11   3   8      791.12      853.42     25.66 o 
  12   3   8      377.22      301.50     10.26 o 
  13   3   8       12.88        6.24      3.08 o 
  14   3   8       57.65       45.52     11.35 o 
  15   3   8       64.81       49.37     14.89 o 
 -19   4   8       53.80       54.22     10.32 o 
 -18   4   8       78.24       59.34     12.80 o 
 -17   4   8       47.63       45.15      8.28 o 
 -16   4   8       22.15       31.57      5.59 o 
 -15   4   8       68.84       56.82     10.51 o 
 -14   4   8      191.92      195.33     12.22 o 
 -13   4   8       67.32       71.27      9.70 o 
 -12   4   8       63.47       50.70     10.62 o 
 -11   4   8       22.22       20.77      5.10 o 
 -10   4   8      194.40      197.15      8.47 o 
  -9   4   8       24.88       17.90      6.23 o 
  -8   4   8        4.43        4.13      1.43 o 
  -7   4   8       63.13       80.15      9.50 o 
  -6   4   8        5.14        4.11      3.02 o 
  -5   4   8        2.49        2.48      1.90 o 
  -4   4   8       35.00       24.89      3.38 o 
  -3   4   8       41.99       35.14      5.38 o 
  -2   4   8       18.35        9.39      1.98 o 
  -1   4   8        8.33        2.00      1.11 o 
   0   4   8       14.81       12.72      2.22 o 
   1   4   8       21.30       15.26      2.69 o 
   2   4   8        1.85        1.16      1.49 o 
   3   4   8        2.89        5.06      1.96 o 
   4   4   8        7.09        7.31      2.10 o 
   5   4   8       13.99       13.29      3.49 o 
   6   4   8        0.16        3.22      1.48 o 
   7   4   8       11.81       11.02      2.22 o 
   8   4   8       78.76       74.30     10.38 o 
   9   4   8        0.06        1.39      1.28 o 
  10   4   8        6.46        4.78      2.28 o 
  11   4   8       10.16       10.73      3.28 o 
  12   4   8        0.40        2.35      2.16 o 
 -14   5   8      102.01      101.98     18.34 o 
 -13   5   8      106.74      111.49      9.61 o 
 -12   5   8        1.27        2.16      1.95 o 
 -11   5   8       21.57       18.03      6.78 o 
 -10   5   8       28.30       19.79      5.16 o 
  -9   5   8        2.21        2.13      2.23 o 
  -8   5   8        0.02        0.02      2.37 o 
  -7   5   8       24.35       14.98      4.30 o 
  -6   5   8       14.26        9.46      2.93 o 
  -5   5   8      588.12      587.02     16.86 o 
  -4   5   8       80.30       82.89     13.08 o 
  -3   5   8       58.06       44.06      8.42 o 
  -2   5   8       22.86       25.92      6.09 o 
  -1   5   8        0.26        2.22      2.19 o 
   0   5   8        2.82        7.87      2.78 o 
   1   5   8        0.16        3.31      2.74 o 
   2   5   8        1.02        2.29      2.00 o 
   3   5   8       32.54       34.82      8.26 o 
   4   5   8        0.00        5.00      2.44 o 
   5   5   8       11.23        5.16      3.32 o 
   6   5   8      113.64      157.27     36.81 o 
   7   5   8      378.29      452.04     29.89 o 
 -24   1   9        1.16        1.94      2.94 o 
 -23   1   9       36.31       40.49      9.83 o 
 -22   1   9       23.29       23.53      9.65 o 
 -21   1   9        8.50       14.72      4.64 o 
 -20   1   9       21.08       18.55      4.27 o 
 -19   1   9       21.37       11.35      3.60 o 
 -18   1   9        3.62        6.51      1.90 o 
 -17   1   9        7.41        2.87      0.72 o 
 -16   1   9       13.56       12.51      2.35 o 
 -15   1   9       57.89       42.48      5.58 o 
 -14   1   9        0.06        1.27      0.71 o 
 -13   1   9       24.57       18.97      2.31 o 
 -12   1   9      179.95      179.80      5.59 o 
 -11   1   9      538.95      515.25      9.52 o 
 -10   1   9       27.20       28.89      1.74 o 
  -9   1   9        1.80        1.15      0.76 o 
  -8   1   9      551.80      570.17     18.08 o 
  -7   1   9     1161.87     1224.03     21.18 o 
  -6   1   9       49.45       47.05      3.67 o 
  -5   1   9     1321.67     1400.30     15.60 o 
  -4   1   9        3.49        6.51      1.33 o 
  -3   1   9      595.11      618.42      8.60 o 
  -2   1   9       79.38       82.70      2.10 o 
  -1   1   9        0.40        0.49      0.59 o 
   0   1   9       12.93       15.19      2.56 o 
   1   1   9        4.46        2.81      1.46 o 
   2   1   9        0.00        1.25      1.50 o 
   3   1   9        0.00        2.93      1.39 o 
   4   1   9        0.00        2.46      1.72 o 
   5   1   9        7.31        7.26      3.49 o 
   6   1   9       47.14       49.30      7.27 o 
   7   1   9        0.90        1.83      2.10 o 
   8   1   9       77.87       70.50      7.95 o 
   9   1   9      132.01      117.65     15.18 o 
  10   1   9        0.54        2.73      2.33 o 
  11   1   9      192.06      184.60     11.52 o 
  12   1   9       37.35       17.73      5.84 o 
  13   1   9      190.47      193.14     11.13 o 
  14   1   9      100.40       85.51     21.35 o 
  15   1   9       12.55        7.27      4.44 o 
  16   1   9       60.26       41.28     11.87 o 
 -23   2   9       41.98       40.73     12.38 o 
 -22   2   9        1.60        2.93      3.29 o 
 -21   2   9        2.51        2.72      3.92 o 
 -20   2   9        0.34        1.08      2.79 o 
 -19   2   9        0.01        3.51      2.08 o 
 -18   2   9        2.76        4.43      1.48 o 
 -17   2   9       19.38       17.22      2.90 o 
 -16   2   9        3.14        3.65      1.80 o 
 -15   2   9       25.96       18.95      3.53 o 
 -14   2   9       11.30        9.41      2.12 o 
 -13   2   9       30.84       35.22      5.16 o 
 -12   2   9       71.98       64.01      3.62 o 
 -11   2   9      488.71      474.24     20.04 o 
 -10   2   9        2.69        3.15      1.33 o 
  -9   2   9      686.96      713.67     25.61 o 
  -8   2   9      255.21      259.09      9.41 o 
  -7   2   9      955.04      979.21     15.88 o 
  -6   2   9       46.26       41.19      2.50 o 
  -5   2   9        8.18        6.10      1.19 o 
  -4   2   9      120.93      119.44      4.17 o 
  -3   2   9       68.66       76.00      3.85 o 
  -2   2   9       14.03       10.84      1.52 o 
  -1   2   9      197.85      197.00     10.18 o 
   0   2   9       54.05       56.77      4.93 o 
   1   2   9       38.77       48.52      5.70 o 
   2   2   9        1.05        3.06      1.34 o 
   3   2   9        0.01        1.82      1.29 o 
   4   2   9        3.68        2.10      1.52 o 
   5   2   9       13.82       10.16      3.09 o 
   6   2   9        0.01        1.54      1.20 o 
   7   2   9       22.35       19.14      4.58 o 
   8   2   9       87.42       78.12     14.27 o 
   9   2   9      124.53      118.41     13.82 o 
  10   2   9        0.71        3.39      1.94 o 
  11   2   9        3.31        4.98      2.39 o 
  12   2   9      266.06      287.06      8.79 o 
  13   2   9        6.62        1.83      2.91 o 
  14   2   9      102.20       95.21      9.55 o 
  15   2   9      201.10      202.04     20.64 o 
 -21   3   9        4.87        3.94      4.03 o 
 -20   3   9        5.29        8.48      3.18 o 
 -19   3   9       13.06       10.26      2.74 o 
 -18   3   9        1.65        3.59      1.80 o 
 -17   3   9        8.62        5.66      1.44 o 
 -16   3   9       30.35       24.69      5.36 o 
 -15   3   9       16.69       15.50      3.52 o 
 -14   3   9        8.78        6.95      2.04 o 
 -13   3   9      110.51      117.16      8.83 o 
 -12   3   9       13.95       12.58      2.57 o 
 -11   3   9      273.04      273.65      8.77 o 
 -10   3   9       29.10       31.78      5.70 o 
  -9   3   9       82.15       93.01     11.12 o 
  -8   3   9      221.17      228.94      8.36 o 
  -7   3   9      812.38      840.80     21.78 o 
  -6   3   9        1.69        1.05      1.01 o 
  -5   3   9        0.06        1.26      0.98 o 
  -4   3   9      192.87      171.79      5.76 o 
  -3   3   9      285.82      254.65      8.43 o 
  -2   3   9       54.00       59.48      4.73 o 
  -1   3   9       87.22       80.45      4.03 o 
   0   3   9        0.51        1.62      1.33 o 
   1   3   9        7.85       10.09      2.34 o 
   2   3   9        0.65        6.01      1.52 o 
   3   3   9        2.92        9.43      2.93 o 
   4   3   9        0.01        1.71      1.78 o 
   5   3   9        3.20        3.23      1.24 o 
   6   3   9        8.30       11.15      2.35 o 
   7   3   9       27.87       25.75      4.83 o 
   8   3   9        1.77        1.92      1.32 o 
   9   3   9      153.54      173.91      9.34 o 
  10   3   9       77.38       67.65     12.50 o 
  11   3   9        8.11        7.14      2.56 o 
  12   3   9        6.64        7.26      2.38 o 
  13   3   9        4.40        2.18      2.75 o 
 -18   4   9        2.89        2.44      1.56 o 
 -17   4   9       51.59       56.30      7.32 o 
 -16   4   9       16.85       13.89      3.36 o 
 -15   4   9      111.62      132.44     14.71 o 
 -14   4   9        2.95        4.31      2.01 o 
 -13   4   9       41.19       31.38      8.20 o 
 -12   4   9        2.78        5.45      2.42 o 
 -11   4   9       71.51       68.35      8.90 o 
 -10   4   9      256.19      267.67     11.24 o 
  -9   4   9       11.30       10.57      2.42 o 
  -8   4   9       17.92       10.91      3.79 o 
  -7   4   9       72.51       65.72      9.36 o 
  -6   4   9       26.43       26.28      4.30 o 
  -5   4   9      283.92      270.52      7.35 o 
  -4   4   9      135.56      138.90      9.73 o 
  -3   4   9       36.29       30.19      7.79 o 
  -2   4   9      187.22      135.83      7.42 o 
  -1   4   9      214.17      189.03      5.48 o 
   0   4   9       23.86       11.84      3.56 o 
   1   4   9       18.14       10.81      2.40 o 
   2   4   9        0.01        3.60      1.39 o 
   3   4   9        2.24        0.69      1.57 o 
   4   4   9        2.49        1.73      1.32 o 
   5   4   9       16.25       20.25      4.62 o 
   6   4   9        8.94        5.52      2.67 o 
   7   4   9       38.68       37.56      7.37 o 
   8   4   9        3.79        2.18      2.24 o 
   9   4   9        0.01        5.42      2.21 o 
  10   4   9       12.03       10.25      3.53 o 
 -12   5   9        2.57        4.06      3.08 o 
 -11   5   9       29.90       26.26      6.03 o 
 -10   5   9       22.90       24.82      5.12 o 
  -9   5   9       67.03       61.79      8.77 o 
  -8   5   9        4.54        5.25      2.25 o 
  -7   5   9       17.70       22.03      5.69 o 
  -6   5   9        0.98        2.93      2.69 o 
  -5   5   9       61.41       74.71     11.48 o 
  -4   5   9       29.84       26.33      6.37 o 
  -3   5   9      282.14      290.60     22.97 o 
  -2   5   9       34.52       28.47      8.21 o 
  -1   5   9        0.09        7.00      4.47 o 
   0   5   9        0.26        4.51      3.44 o 
   1   5   9       12.98       10.54      4.68 o 
   2   5   9        1.22        2.62      3.27 o 
   3   5   9        3.92        5.40      2.68 o 
   4   5   9        2.97        5.23      3.54 o 
 -24   0  10       79.30       76.51     32.13 o 
 -23   0  10       26.70       25.22     18.11 o 
 -22   0  10       15.01       14.44      5.92 o 
 -21   0  10        0.10        4.10      2.05 o 
 -20   0  10        9.47        8.91      3.82 o 
 -19   0  10        0.23        4.86      4.63 o 
 -18   0  10        5.83        8.70      4.33 o 
 -17   0  10       60.90      100.53     13.42 o 
 -16   0  10      229.22      183.69     10.21 o 
 -15   0  10     1024.97      775.72     30.28 o 
 -14   0  10      118.26      162.15     17.26 o 
 -13   0  10      392.26      371.09     27.56 o 
 -12   0  10       58.31       64.54      6.01 o 
 -10   0  10      113.67      117.97      8.90 o 
  -9   0  10       93.80      100.59     15.20 o 
  -8   0  10      323.18      354.66     15.68 o 
  -7   0  10       49.32       45.07      6.15 o 
  -6   0  10       11.51       17.15      3.60 o 
  -5   0  10        3.41        3.72      2.70 o 
  -4   0  10        6.67        5.13      1.14 o 
  -3   0  10      363.73      419.17     12.62 o 
  -2   0  10       50.62       47.92      4.09 o 
  -1   0  10        3.42        2.47      1.12 o 
   0   0  10       95.31       98.05      5.15 o 
   1   0  10       21.52       20.45      3.68 o 
   2   0  10      204.40      195.24     12.49 o 
   3   0  10        0.68        1.68      1.46 o 
   4   0  10        0.07        0.79      1.40 o 
   5   0  10        4.79        3.16      4.48 o 
   6   0  10        1.15        0.31      1.38 o 
   7   0  10       57.96       43.23      6.07 o 
   8   0  10      302.01      329.48     16.50 o 
   9   0  10      155.60      150.36     33.79 o 
  10   0  10      161.48      176.41     28.81 o 
  11   0  10      284.32      301.04     19.04 o 
  12   0  10       11.77       11.21      7.41 o 
  13   0  10       57.17       53.53     14.24 o 
  14   0  10       77.80       78.23     10.51 o 
  15   0  10        0.75       -1.32      7.21 o 
 -23   1  10       95.74      103.90      9.16 o 
 -22   1  10        7.06        6.86      2.96 o 
 -21   1  10       42.31       41.47      8.94 o 
 -20   1  10        4.99        6.90      4.17 o 
 -19   1  10       24.32       23.06      5.48 o 
 -18   1  10       54.07       70.08      7.60 o 
 -17   1  10       47.66       19.23      3.54 o 
 -16   1  10       72.93       67.80      4.24 o 
 -15   1  10       24.17       16.89      3.77 o 
 -14   1  10       24.44       17.17      4.11 o 
 -13   1  10       90.49       84.22      7.94 o 
 -12   1  10       15.36       11.30      3.22 o 
 -11   1  10      562.09      556.67     16.77 o 
 -10   1  10       25.70       13.82      8.26 o 
  -9   1  10      116.44      100.16      5.73 o 
  -8   1  10      605.70      625.07     15.89 o 
  -7   1  10      835.11      900.45     16.11 o 
  -6   1  10      448.27      460.96      7.66 o 
  -5   1  10      109.20      115.64      3.17 o 
  -4   1  10        9.53       10.33      1.97 o 
  -3   1  10       55.77       60.05      2.85 o 
  -2   1  10       89.17       90.18      3.02 o 
  -1   1  10        2.45        1.88      0.62 o 
   0   1  10      518.50      497.18     12.77 o 
   1   1  10       63.25       62.99      5.69 o 
   2   1  10        2.51        3.73      2.08 o 
   3   1  10        0.20        2.03      1.84 o 
   4   1  10        9.47        8.89      2.90 o 
   5   1  10        0.10        1.93      2.09 o 
   6   1  10        2.59        4.93      2.98 o 
   7   1  10        3.23        4.02      1.99 o 
   8   1  10       21.30       19.67      3.77 o 
   9   1  10      201.82      200.24     14.61 o 
  10   1  10      288.51      269.36     16.08 o 
  11   1  10        2.90        2.09      3.27 o 
  12   1  10       20.84       19.95      6.63 o 
  13   1  10        8.52        6.92      3.71 o 
  14   1  10        0.01        3.54      2.67 o 
  15   1  10       63.06       47.37     15.07 o 
 -22   2  10       14.57       15.30      8.17 o 
 -21   2  10        0.37        3.45      3.05 o 
 -20   2  10        1.51        3.63      1.65 o 
 -19   2  10       32.96       36.41      6.01 o 
 -18   2  10        2.70        1.52      1.38 o 
 -17   2  10        4.57        4.54      1.36 o 
 -16   2  10        0.05        3.44      1.34 o 
 -15   2  10        0.05        2.03      2.97 o 
 -14   2  10        7.24        2.72      1.89 o 
 -13   2  10       31.68       31.56      4.68 o 
 -12   2  10      264.01      278.66      9.54 o 
 -11   2  10      155.99      158.77      8.12 o 
 -10   2  10      262.95      266.95     11.88 o 
  -9   2  10      101.03      108.37     12.56 o 
  -8   2  10     1911.73     2097.65     93.42 o 
  -7   2  10     1014.70     1017.15     25.27 o 
  -6   2  10     1798.52     1868.75     44.71 o 
  -5   2  10       19.52       18.82      3.52 o 
  -4   2  10      122.88      125.18      6.26 o 
  -3   2  10        2.15        4.67      1.44 o 
  -2   2  10      288.25      257.79     10.03 o 
  -1   2  10       69.57       78.75     11.39 o 
   0   2  10      143.59      147.31     10.28 o 
   1   2  10      547.64      556.83     16.16 o 
   2   2  10       81.80       65.63      4.41 o 
   3   2  10       10.75        8.75      2.61 o 
   4   2  10        4.45        2.15      1.74 o 
   5   2  10        0.75        2.73      2.34 o 
   6   2  10       14.12       14.19      2.78 o 
   7   2  10        0.47        3.52      2.50 o 
   8   2  10       18.26       12.64      4.09 o 
   9   2  10        0.88       -1.18      3.22 o 
  10   2  10      206.04      190.09     11.67 o 
  11   2  10       90.44       65.56     15.60 o 
  12   2  10       10.60        7.20      3.26 o 
  13   2  10       23.86       14.05      8.83 o 
  14   2  10       32.21       44.70     14.12 o 
 -20   3  10        0.04        7.22      3.48 o 
 -19   3  10        6.63       14.90      4.92 o 
 -18   3  10        0.12        0.61      2.37 o 
 -17   3  10        4.17        3.63      1.82 o 
 -16   3  10        4.22        6.06      1.55 o 
 -15   3  10        7.31        6.97      2.94 o 
 -14   3  10        0.02        0.89      1.65 o 
 -13   3  10       36.45       35.40      5.20 o 
 -12   3  10      309.77      315.19     11.35 o 
 -11   3  10      261.86      251.04      6.53 o 
 -10   3  10       54.26       52.46      9.63 o 
  -9   3  10      141.59      150.27     12.99 o 
  -8   3  10      370.99      362.88      9.95 o 
  -7   3  10      619.87      649.30     17.70 o 
  -6   3  10      164.98      153.27      6.24 o 
  -5   3  10       16.73       17.84      3.09 o 
  -4   3  10       83.62       87.92     10.85 o 
  -3   3  10      703.23      701.69     18.63 o 
  -2   3  10       19.47       16.75      2.72 o 
  -1   3  10      170.64      163.48      6.41 o 
   0   3  10      416.62      393.90     10.91 o 
   1   3  10       87.07       82.98      9.29 o 
   2   3  10        5.66        5.41      1.68 o 
   3   3  10       19.20       10.19      2.37 o 
   4   3  10        0.96        3.36      2.06 o 
   5   3  10        2.32        3.10      1.97 o 
   6   3  10        0.00        3.81      1.75 o 
   7   3  10        3.70        3.42      2.55 o 
   8   3  10        8.35        6.41      1.93 o 
   9   3  10       45.42       38.91      9.62 o 
  10   3  10       29.09       22.24      6.92 o 
  11   3  10        1.38        2.91      2.65 o 
 -17   4  10        0.23        2.70      1.89 o 
 -16   4  10      110.48      113.76     14.16 o 
 -15   4  10       74.00       72.13      6.12 o 
 -14   4  10       38.92       34.38      7.75 o 
 -13   4  10        5.98        6.43      3.18 o 
 -12   4  10        0.01        2.69      1.41 o 
 -11   4  10        0.69        2.00      1.61 o 
 -10   4  10       36.19       34.57      6.63 o 
  -9   4  10      363.00      396.89      9.25 o 
  -8   4  10      171.26      187.99      8.50 o 
  -7   4  10      124.24      124.65     12.36 o 
  -6   4  10       21.68       11.76      3.69 o 
  -5   4  10       78.55       79.66     12.95 o 
  -4   4  10        0.14        3.52      2.17 o 
  -3   4  10       49.35       60.13      9.58 o 
  -2   4  10       75.23       67.66     13.63 o 
  -1   4  10       14.58        9.77      3.48 o 
   0   4  10        0.00        4.18      1.64 o 
   1   4  10       22.44       12.70      3.45 o 
   2   4  10       42.62       27.05      5.76 o 
   3   4  10       12.35        9.34      2.73 o 
   4   4  10       14.63        9.00      3.07 o 
   5   4  10        0.40        2.70      2.08 o 
   6   4  10        0.00        3.04      1.66 o 
   7   4  10        4.04        3.27      2.15 o 
   8   4  10       62.53       56.57     10.23 o 
 -10   5  10       94.07      126.17     19.89 o 
  -9   5  10        6.21        6.97      3.19 o 
  -8   5  10        1.52        5.48      5.48 o 
  -7   5  10      124.37      141.75     14.24 o 
  -6   5  10      166.88      184.34     15.82 o 
  -5   5  10      130.08      154.02      7.88 o 
  -4   5  10        0.08        4.31      3.08 o 
  -3   5  10       25.88       44.87     13.06 o 
  -2   5  10      137.63      142.64     27.91 o 
  -1   5  10        0.72        2.03      2.47 o 
   0   5  10        1.66        3.90      2.54 o 
   1   5  10       11.10        5.37      4.13 o 
 -22   1  11        0.67        2.57      2.39 o 
 -21   1  11        6.84        6.02      3.17 o 
 -20   1  11        2.36        5.25      2.48 o 
 -19   1  11        3.84        6.38      2.26 o 
 -18   1  11        0.09        1.68      2.36 o 
 -17   1  11       13.59       22.19      8.64 o 
 -16   1  11        8.46       13.84      4.61 o 
 -15   1  11        5.39        5.26      2.45 o 
 -14   1  11       22.90       13.39      3.60 o 
 -13   1  11       12.45        9.34      1.37 o 
 -12   1  11       48.28       43.68      4.40 o 
 -11   1  11      117.46       73.86     17.76 o 
 -10   1  11      559.81      561.82     25.51 o 
  -9   1  11      376.41      353.80     13.23 o 
  -8   1  11      549.98      566.11     12.92 o 
  -7   1  11        3.17        4.14      1.75 o 
  -6   1  11      104.40      105.25      3.92 o 
  -5   1  11      265.92      283.18      6.75 o 
  -4   1  11      331.84      372.76     10.57 o 
  -3   1  11       88.64       89.44      5.20 o 
  -2   1  11        4.85        3.08      1.23 o 
  -1   1  11       14.38       17.51      2.92 o 
   0   1  11      557.49      604.79     20.38 o 
   1   1  11        0.37        3.24      3.84 o 
   2   1  11       73.51       59.51      6.14 o 
   3   1  11        0.37        3.30      2.23 o 
   4   1  11       15.74       12.24      4.06 o 
   5   1  11        8.81        9.41      3.18 o 
   6   1  11        5.36        3.99      2.03 o 
   7   1  11        0.00        3.24      1.67 o 
   8   1  11       14.43       17.94      6.57 o 
   9   1  11       36.88       37.31      6.60 o 
  10   1  11        0.26        1.55      2.21 o 
  11   1  11       38.40       30.17      8.91 o 
  12   1  11      167.02      107.10     25.83 o 
  13   1  11       74.88       53.42     20.16 o 
 -21   2  11      133.64      168.64     16.32 o 
 -20   2  11       87.33      117.79     17.79 o 
 -19   2  11        0.03        4.39      2.32 o 
 -18   2  11        0.42        3.25      3.66 o 
 -17   2  11        0.67        1.86      1.66 o 
 -16   2  11        0.47        3.13      1.25 o 
 -15   2  11        4.63        3.21      1.32 o 
 -14   2  11        7.54        6.79      1.81 o 
 -13   2  11       33.04       28.23      5.68 o 
 -12   2  11       15.03        9.89      2.75 o 
 -11   2  11       48.99       47.23      5.99 o 
 -10   2  11       26.75       26.21      3.48 o 
  -9   2  11       50.03       47.38      6.73 o 
  -8   2  11      413.29      432.29      9.39 o 
  -7   2  11      121.39      121.29      6.99 o 
  -6   2  11       73.33       66.76      5.70 o 
  -5   2  11      113.88      107.06      6.56 o 
  -4   2  11     1178.43     1241.21     31.96 o 
  -3   2  11       22.37       20.78      3.32 o 
  -2   2  11        2.59        1.27      1.43 o 
  -1   2  11       87.66       85.27      6.40 o 
   0   2  11       35.79       38.85      7.81 o 
   1   2  11       28.85       23.48      4.58 o 
   2   2  11        2.56        3.50      1.86 o 
   3   2  11        3.58        4.11      1.65 o 
   4   2  11       34.24       33.81      6.86 o 
   5   2  11        5.84        4.68      2.26 o 
   6   2  11        0.04        2.11      2.81 o 
   7   2  11        1.35        2.62      1.77 o 
   8   2  11       16.78       11.04      4.05 o 
   9   2  11        2.66        1.24      2.88 o 
  10   2  11        0.36        3.46      2.30 o 
  11   2  11       34.94       24.90      9.19 o 
  12   2  11       50.60       37.49     10.41 o 
 -19   3  11        9.15        7.00      3.60 o 
 -18   3  11       27.17       22.75      6.63 o 
 -17   3  11        3.57        4.09      1.55 o 
 -16   3  11        1.17        2.28      1.91 o 
 -15   3  11       19.71       12.95      5.26 o 
 -14   3  11        3.25        0.84      1.62 o 
 -13   3  11        8.95        5.23      1.98 o 
 -12   3  11       21.81       18.72      3.26 o 
 -11   3  11       11.17       12.01      4.41 o 
 -10   3  11        5.62        7.51      2.40 o 
  -9   3  11      167.87      175.43      4.88 o 
  -8   3  11       21.85       24.95      4.65 o 
  -7   3  11      115.31      115.17      5.78 o 
  -6   3  11      289.69      285.69      7.75 o 
  -5   3  11        4.47        7.33      1.77 o 
  -4   3  11      294.32      295.99      7.34 o 
  -3   3  11       47.78       44.23      6.47 o 
  -2   3  11       52.00       52.11      5.17 o 
  -1   3  11      241.25      247.17      6.77 o 
   0   3  11      216.40      208.32      7.20 o 
   1   3  11       28.90       33.33      7.02 o 
   2   3  11       57.69       60.50      8.38 o 
   3   3  11       25.66       22.81      5.29 o 
   4   3  11        9.59        6.30      2.30 o 
   5   3  11        0.14        3.18      2.34 o 
   6   3  11        5.07        3.48      1.80 o 
   7   3  11        3.83        2.25      1.72 o 
   8   3  11        7.16        6.53      4.01 o 
   9   3  11        0.84        3.92      2.66 o 
 -15   4  11        0.69        4.29      2.27 o 
 -14   4  11       49.68       43.96     11.42 o 
 -13   4  11      192.99      221.46      6.98 o 
 -12   4  11      128.72      124.05     14.36 o 
 -11   4  11        7.02        7.28      2.70 o 
 -10   4  11       51.63       52.58      8.95 o 
  -9   4  11       30.95       28.33      9.09 o 
  -8   4  11      161.07      182.55      8.07 o 
  -7   4  11      299.90      339.53     10.51 o 
  -6   4  11      122.27      106.76      6.76 o 
  -5   4  11       78.73       67.88     23.93 o 
  -4   4  11       13.73        8.09      3.62 o 
  -3   4  11       93.61       72.76     18.26 o 
  -2   4  11      157.95      143.53      9.21 o 
  -1   4  11        9.07        5.84      3.51 o 
   0   4  11       27.66       23.51      6.21 o 
   1   4  11        4.23        3.27      2.50 o 
   2   4  11        7.78        7.27      2.53 o 
   3   4  11        0.02        2.59      1.54 o 
   4   4  11       15.01        8.00      2.83 o 
   5   4  11       16.57        8.48      3.18 o 
   6   4  11        8.93        8.34      2.85 o 
 -22   0  12       22.97       13.82      4.61 o 
 -21   0  12       17.41       24.16     12.48 o 
 -20   0  12       20.95       34.68     12.50 o 
 -19   0  12       35.44       43.83     10.47 o 
 -18   0  12       22.88       31.74      9.30 o 
 -17   0  12       57.84       50.52     22.87 o 
 -16   0  12        7.06       -0.07      4.43 o 
 -15   0  12        4.39        4.31      3.25 o 
 -14   0  12        4.88        9.67      4.54 o 
 -13   0  12      101.09       74.50     20.89 o 
 -12   0  12      314.70      282.48     12.50 o 
 -11   0  12       25.05       18.04      5.20 o 
  -9   0  12        4.06        4.35      2.50 o 
  -8   0  12      222.47      229.84     14.33 o 
  -7   0  12      507.94      548.14     21.93 o 
  -6   0  12     1318.73     1458.36     52.06 o 
  -5   0  12     1137.72     1236.92     44.67 o 
  -4   0  12       28.96       28.08      8.79 o 
  -3   0  12       31.20       32.14      7.96 o 
  -2   0  12      152.30      145.00      8.95 o 
  -1   0  12      214.29      227.18      9.80 o 
   0   0  12      420.38      488.04     14.75 o 
   1   0  12       42.76       64.08     23.40 o 
   2   0  12       46.50       33.81     12.79 o 
   3   0  12        2.23        5.99      5.14 o 
   4   0  12       20.14       20.87     10.61 o 
   5   0  12       22.13       15.75      6.35 o 
   6   0  12        1.61        3.78      4.61 o 
   7   0  12        6.43        3.41      5.62 o 
   8   0  12        0.04        3.60      3.15 o 
   9   0  12       27.40       28.23      7.89 o 
  10   0  12        3.42        4.66      3.73 o 
  11   0  12      101.82       57.55     28.26 o 
 -21   1  12        0.04        3.43      1.97 o 
 -20   1  12       23.09       24.99      4.32 o 
 -19   1  12        0.14       -1.71      2.79 o 
 -18   1  12        0.42        2.04      5.55 o 
 -17   1  12        0.37        3.56      2.86 o 
 -16   1  12       53.92       71.43      8.21 o 
 -15   1  12       12.90        9.30      3.03 o 
 -14   1  12       25.58        6.81      2.53 o 
 -13   1  12       30.23       27.86      3.63 o 
 -12   1  12       57.98       41.21      4.56 o 
 -11   1  12       18.54       14.72      3.03 o 
 -10   1  12        0.58       -0.45      1.49 o 
  -9   1  12        0.01        1.49      1.13 o 
  -8   1  12      176.21      169.94      9.89 o 
  -7   1  12      386.95      398.00     10.14 o 
  -6   1  12        0.21        1.08      1.83 o 
  -5   1  12      496.84      530.85     10.83 o 
  -4   1  12      188.55      206.80      7.14 o 
  -3   1  12      440.14      462.94     11.80 o 
  -2   1  12      672.11      740.39     23.88 o 
  -1   1  12       86.23       93.03      6.45 o 
   0   1  12        0.73        3.10      2.13 o 
   1   1  12       25.75       27.82      5.63 o 
   2   1  12        2.67        1.50      2.12 o 
   3   1  12      289.91      275.30      9.35 o 
   4   1  12        0.65        1.96      1.89 o 
   5   1  12        2.38        2.02      2.59 o 
   6   1  12        0.61        0.30      3.55 o 
   7   1  12        0.43        3.22      3.26 o 
   8   1  12        3.42        4.25      3.90 o 
   9   1  12        2.48        4.03      2.53 o 
  10   1  12        7.74        4.60      3.47 o 
  11   1  12       12.08        9.90      4.47 o 
 -20   2  12        0.01        2.48      3.76 o 
 -19   2  12       58.24       60.58     15.53 o 
 -18   2  12      107.01      174.53     22.05 o 
 -17   2  12        0.02        4.81      3.38 o 
 -16   2  12       81.85       83.75      4.00 o 
 -15   2  12        8.20        7.63      2.23 o 
 -14   2  12        3.44        1.76      1.73 o 
 -13   2  12        2.90        4.26      1.95 o 
 -12   2  12        1.58        1.98      1.14 o 
 -11   2  12        3.16        3.13      1.23 o 
 -10   2  12       89.77       89.34     10.05 o 
  -9   2  12      289.83      289.25      8.03 o 
  -8   2  12       47.84       44.09      5.40 o 
  -7   2  12       26.47       22.24      4.06 o 
  -6   2  12        2.61        6.23      2.15 o 
  -5   2  12      313.15      324.85      9.51 o 
  -4   2  12      116.35      117.38      5.59 o 
  -3   2  12       53.79       53.34      5.71 o 
  -2   2  12      428.55      466.21     15.72 o 
  -1   2  12       68.50       76.96      8.35 o 
   0   2  12       49.10       44.91      8.27 o 
   1   2  12      664.54      678.29     14.85 o 
   2   2  12      264.84      264.17     21.70 o 
   3   2  12       88.52       84.58     14.82 o 
   4   2  12      317.02      318.89     11.09 o 
   5   2  12       49.30       35.08      7.01 o 
   6   2  12       26.83       14.41      4.64 o 
   7   2  12        2.23        3.10      2.84 o 
   8   2  12        0.07        6.12      3.43 o 
   9   2  12        2.47        5.06      2.47 o 
  10   2  12       32.56       21.60      9.50 o 
 -17   3  12        0.72        2.51      1.83 o 
 -16   3  12       27.77       58.79     21.38 o 
 -15   3  12        2.48        4.88      1.98 o 
 -14   3  12        2.17        0.95      1.98 o 
 -13   3  12        5.56        3.32      2.20 o 
 -12   3  12       15.27       13.72      3.19 o 
 -11   3  12        0.01        0.90      1.95 o 
 -10   3  12       28.00       26.48      4.76 o 
  -9   3  12       16.11       13.93      3.65 o 
  -8   3  12        0.67        2.66      2.44 o 
  -7   3  12        8.30        6.69      4.84 o 
  -6   3  12      329.17      339.54      9.66 o 
  -5   3  12      316.78      328.38      9.30 o 
  -4   3  12       30.89       27.14      5.14 o 
  -3   3  12       30.68       23.78      5.76 o 
  -2   3  12        2.16        2.71      1.34 o 
  -1   3  12       35.55       29.86      7.08 o 
   0   3  12      101.34      101.25      8.98 o 
   1   3  12        1.69        4.97      2.37 o 
   2   3  12      500.48      509.86     11.89 o 
   3   3  12      263.18      256.30     10.89 o 
   4   3  12       39.02       30.74      7.16 o 
   5   3  12       12.66        6.37      2.46 o 
   6   3  12        0.94        1.99      1.95 o 
   7   3  12        5.97        1.21      2.18 o 
 -13   4  12       93.91      129.03     33.04 o 
 -12   4  12       17.11       10.65      5.32 o 
 -11   4  12       97.29      133.42     20.00 o 
 -10   4  12       71.16       58.15     16.68 o 
  -9   4  12       12.45       10.12      3.39 o 
  -8   4  12      122.90      132.87     10.96 o 
  -7   4  12        6.14        7.04      3.29 o 
  -6   4  12      402.91      467.61     24.98 o 
  -5   4  12      168.41      158.83     11.33 o 
  -4   4  12       93.85       98.87     15.98 o 
  -3   4  12       14.02       14.98      5.81 o 
  -2   4  12       22.17       15.44      4.79 o 
  -1   4  12        5.03        7.86      3.90 o 
   0   4  12        0.71        4.38      2.86 o 
   1   4  12        0.72        1.28      4.57 o 
   2   4  12        3.04        2.10      2.30 o 
 -20   1  13       60.50       67.36     12.94 o 
 -19   1  13       31.37       39.09      7.18 o 
 -18   1  13        0.48        0.61      1.81 o 
 -17   1  13       17.92       22.08     11.68 o 
 -16   1  13       18.88       24.32     10.32 o 
 -15   1  13        5.42        9.06      3.82 o 
 -14   1  13       10.99       17.04      4.87 o 
 -13   1  13       24.50       22.58      6.66 o 
 -12   1  13       34.63       17.24      5.33 o 
 -11   1  13       34.05       30.28      6.70 o 
 -10   1  13        9.59        4.35      3.80 o 
  -9   1  13        5.31        1.05      2.10 o 
  -8   1  13       11.98       10.35      2.12 o 
  -7   1  13      587.68      610.22     12.74 o 
  -6   1  13      442.15      505.48     13.26 o 
  -5   1  13       42.04       42.16      8.29 o 
  -4   1  13       10.96       10.88      2.79 o 
  -3   1  13      259.83      275.66     10.54 o 
  -2   1  13        5.39        2.69      2.56 o 
  -1   1  13       57.19       51.51     11.86 o 
   0   1  13       17.36       15.08      4.62 o 
   1   1  13       43.29       38.66     13.91 o 
   2   1  13       84.54       93.24     18.80 o 
   3   1  13      141.12      144.81     11.13 o 
   4   1  13       76.59       71.35     17.38 o 
   5   1  13       50.45       42.37     11.40 o 
   6   1  13        4.99        4.72      3.99 o 
   7   1  13        4.05        5.30      3.50 o 
   8   1  13        5.85        3.74      3.99 o 
   9   1  13        0.06        3.43      3.50 o 
 -18   2  13      109.79      126.03     12.08 o 
 -17   2  13       59.18       65.29     13.15 o 
 -16   2  13       17.27       15.39      4.54 o 
 -15   2  13       11.77        7.72      3.09 o 
 -14   2  13        2.68        2.51      1.71 o 
 -13   2  13        2.84        1.40      1.50 o 
 -12   2  13        0.77        1.42      1.42 o 
 -11   2  13        5.35        2.96      1.75 o 
 -10   2  13       58.56       52.29     10.00 o 
  -9   2  13       48.58       36.80      9.31 o 
  -8   2  13       39.17       29.92      6.09 o 
  -7   2  13        0.00        1.35      1.17 o 
  -6   2  13       12.48       15.50      3.09 o 
  -5   2  13       54.28       49.94      6.10 o 
  -4   2  13       21.75       20.37      4.31 o 
  -3   2  13      101.21      106.70      4.46 o 
  -2   2  13       35.50       35.68      7.24 o 
  -1   2  13      257.42      285.01     13.06 o 
   0   2  13      164.95      177.59     13.04 o 
   1   2  13        2.18        3.91      2.06 o 
   2   2  13        0.84        4.11      2.43 o 
   3   2  13       70.14       54.12     11.23 o 
   4   2  13        2.65        6.20      2.65 o 
   5   2  13       47.34       39.73     11.14 o 
   6   2  13       58.45       39.64     12.92 o 
   7   2  13        3.28        3.86      5.66 o 
 -15   3  13        4.64        4.53      1.83 o 
 -14   3  13        0.51       -0.60      1.72 o 
 -13   3  13        1.97        1.91      1.86 o 
 -12   3  13       36.47       32.79     11.87 o 
 -11   3  13        5.24        4.78      2.77 o 
 -10   3  13        0.52        2.43      1.77 o 
  -9   3  13        0.62        2.55      1.83 o 
  -8   3  13        3.32        5.29      1.77 o 
  -7   3  13      115.93      108.31     32.73 o 
  -6   3  13      155.27      177.20     16.36 o 
  -5   3  13      156.82      139.38      8.75 o 
  -4   3  13       64.57       61.93     13.38 o 
  -3   3  13       91.05       82.93     17.99 o 
  -2   3  13       27.48       25.17      5.98 o 
  -1   3  13        0.63        1.15      1.42 o 
   0   3  13       25.64       20.46      5.56 o 
   1   3  13       75.59       70.43     10.65 o 
   2   3  13        4.80        3.17      2.53 o 
   3   3  13       32.81       18.35      4.88 o 
   4   3  13        7.43        6.62      3.32 o 
  -8   4  13      145.51      141.53     24.44 o 
  -7   4  13        2.31        4.29      2.73 o 
  -6   4  13       60.96       45.58     14.72 o 
  -5   4  13       25.08       15.56      7.18 o 
  -4   4  13        0.84        1.55      2.54 o 
 -19   0  14       22.68       14.43      8.42 o 
 -18   0  14        3.55        5.82      3.39 o 
 -17   0  14       25.62       18.44      6.13 o 
 -16   0  14        0.53        4.78      3.56 o 
 -15   0  14       12.23        9.18      4.38 o 
 -14   0  14        2.78        1.46      1.23 o 
 -13   0  14        2.67        3.20      2.79 o 
 -12   0  14        1.78        2.23      3.15 o 
 -11   0  14        0.04       -0.21      3.12 o 
 -10   0  14       18.04       22.05      5.77 o 
  -9   0  14        7.19        3.66      2.19 o 
  -8   0  14        0.95        1.06      1.36 o 
  -7   0  14      680.93      758.23     18.04 o 
  -6   0  14      227.47      237.19     22.99 o 
  -5   0  14       47.93       26.28     14.09 o 
  -4   0  14      361.03      391.05     16.16 o 
  -3   0  14      401.31      411.02     14.79 o 
  -2   0  14     1086.88     1170.53     28.35 o 
  -1   0  14     1086.97     1146.92     25.61 o 
   0   0  14      386.65      418.07     40.83 o 
   1   0  14      331.99      336.80     39.27 o 
   2   0  14      296.94      279.56     31.47 o 
   3   0  14       34.81       26.83     21.55 o 
   4   0  14        3.55        7.41      4.83 o 
   5   0  14       71.44       55.47     30.37 o 
   6   0  14        6.71       11.06      5.85 o 
   7   0  14        0.29        3.18      3.94 o 
 -18   1  14       58.76       48.11     14.47 o 
 -17   1  14       24.15       18.51      5.80 o 
 -16   1  14       41.32       41.35     14.34 o 
 -15   1  14        7.14        8.34      3.13 o 
 -14   1  14       10.94       12.15      3.91 o 
 -13   1  14       19.50       20.43      7.72 o 
 -12   1  14        2.98        2.57      2.44 o 
 -11   1  14        4.45        4.66      3.07 o 
 -10   1  14        0.06       -0.62      4.11 o 
  -9   1  14       92.47       66.29     25.99 o 
  -8   1  14       18.54       15.44      3.19 o 
  -7   1  14        1.01        3.04      1.88 o 
  -6   1  14        2.21        3.02      2.11 o 
  -5   1  14        3.66        4.22      1.75 o 
  -4   1  14      321.91      338.27      8.60 o 
  -3   1  14       27.50       27.17      5.76 o 
  -2   1  14        7.79        8.94      6.33 o 
  -1   1  14        6.16        7.09      3.20 o 
   0   1  14      551.03      602.00     16.90 o 
   1   1  14      710.59      789.24     20.11 o 
   2   1  14       56.63       53.17     17.97 o 
   3   1  14        1.82        5.33      3.15 o 
   4   1  14        0.12        1.71      6.16 o 
   5   1  14        4.25        7.40      2.79 o 
   6   1  14       49.24       44.96     16.16 o 
 -16   2  14       84.50       86.44     15.05 o 
 -15   2  14      264.76      367.58     14.12 o 
 -14   2  14        0.87        2.52      2.39 o 
 -13   2  14       40.33       56.71      8.52 o 
 -12   2  14        0.55        1.17      1.84 o 
 -11   2  14        0.41        2.22      2.15 o 
 -10   2  14        2.25        1.90      3.07 o 
  -9   2  14       44.00       35.67     11.41 o 
  -8   2  14      135.54      149.19     13.34 o 
  -7   2  14      130.05      145.86      6.88 o 
  -6   2  14       65.12       68.00      9.15 o 
  -5   2  14       41.35       44.57      7.72 o 
  -4   2  14       79.04       90.93     10.04 o 
  -3   2  14       40.68       44.09      6.79 o 
  -2   2  14        3.61        6.38      2.92 o 
  -1   2  14        7.69        6.46      2.62 o 
   0   2  14       67.28       76.48      8.80 o 
   1   2  14      448.35      461.51     19.58 o 
   2   2  14      164.90      171.14     13.06 o 
   3   2  14       11.51       13.26      5.09 o 
   4   2  14      163.38      159.06     20.12 o 
 -12   3  14        7.04        5.72      2.29 o 
 -11   3  14        7.22        6.00      3.57 o 
 -10   3  14       45.63       37.03     11.83 o 
  -9   3  14       79.56       85.26     16.02 o 
  -8   3  14       19.89       13.60      5.73 o 
  -7   3  14       28.81       27.03      6.83 o 
  -6   3  14      106.11      129.18     15.84 o 
  -5   3  14      159.42      201.91     16.55 o 
  -4   3  14       28.93       27.79      7.38 o 
  -3   3  14       45.38       34.09      8.39 o 
  -2   3  14       76.94       66.04     11.76 o 
  -1   3  14       28.70       18.45      6.47 o 
   0   3  14        6.72        8.67      2.83 o 
 -16   1  15       44.00       37.80      9.62 o 
 -15   1  15        0.78        5.14      3.88 o 
 -14   1  15       17.91       24.55     20.63 o 
 -13   1  15       19.41       24.53     13.59 o 
 -12   1  15        0.66        2.36      4.06 o 
 -11   1  15        1.12       -2.33      3.97 o 
 -10   1  15        6.58        1.66      4.91 o 
  -9   1  15       26.23       14.89      9.33 o 
  -8   1  15        4.04        1.80      2.68 o 
  -7   1  15        2.02        0.49      2.32 o 
  -6   1  15       13.97        7.85      5.78 o 
  -5   1  15       27.89       22.19      8.40 o 
  -4   1  15       27.77       20.52      7.78 o 
  -3   1  15        6.26        8.58      4.91 o 
  -2   1  15        1.40        4.23      3.47 o 
  -1   1  15       35.26       30.06      8.33 o 
   0   1  15      250.46      289.93     20.13 o 
   1   1  15        3.19        4.71      4.07 o 
   2   1  15      233.45      257.96     12.79 o 
   3   1  15      274.63      292.23     29.73 o 
 -13   2  15       91.25      104.46     12.07 o 
 -12   2  15       18.49       10.99      4.48 o 
 -11   2  15        2.40        2.01      3.25 o 
 -10   2  15        5.62        4.61      3.92 o 
  -9   2  15        0.50       -0.03      3.65 o 
  -8   2  15        2.02        6.27      3.05 o 
  -7   2  15        0.79        3.30      2.38 o 
  -6   2  15        0.32        4.19      4.59 o 
  -5   2  15        7.72        7.29      3.19 o 
  -4   2  15        2.78        4.91      2.36 o 
  -3   2  15       14.24       14.89      8.35 o 
  -2   2  15        1.07        2.25      3.57 o 
  -1   2  15       48.58       47.20     13.76 o 
   0   2  15        2.86        4.40      3.91 o 
  -7   0  16       16.79        7.02     10.10 o 
  -6   0  16       29.77       18.76     15.61 o 
  -5   0  16        8.92       -0.27      4.81 o 
  -4   0  16       37.14       42.59     22.08 o 
  -3   0  16      195.71      197.13     12.33 o 
  -2   0  16       97.97      105.66     29.94 o 
  -1   0  16       26.03       13.32     14.07 o 
 -11   1  16        1.12        3.03      4.19 o 
  -8   1  16        0.37        1.39      2.65 o 
  -7   1  16        0.74        5.34      5.19 o 
  -6   1  16       58.86       46.50      8.67 o 
  -5   1  16        1.58        3.81      3.27 o 
  -4   1  16        0.07        1.83      3.23 o 
  -3   1  16       12.18       11.45      6.89 o 
  -2   1  16        0.05        4.28      3.54 o 
                                                 
